# Supplementary material for: Genetic architecture of spatial electrical biomarkers for cardiac arrhythmia and relationship with cardiovascular disease
Source: Nat Commun. 2023 Mar 14;14:1411. doi: 10.1038/s41467-023-36997-w (PMC10015012; doi:10.1038/s41467-023-36997-w)
Supplement: Supplementary file 4 — Supplementary Data 1-19 [file 41467_2023_36997_MOESM4_ESM.xlsx]

## Sheet: Contents
Supplementary Data
Supplementary Data 1: Study information for all participating studies
Supplementary Data 2: Per study (and their sub-studies) summary of genotyping and GWAS software information
Supplementary Data 3: Per study summary statistics of ECG measures and covariates
Supplementary Data 4: Lead variants from independent loci for the spatial QRS-T angle
Supplementary Data 5: Lead variants from independent loci for the frontal QRS-T angle
Supplementary Data 6: Conditionally independent variants for spatial and frontal QRS-T angle in individuals of European ancestry from UK Biobank
Supplementary Data 7: Annotation of lead variants and proxies for spatial QRS-T angle loci from multi-ancestry meta-analyses.
Supplementary Data 8: Annotation of variants with Combined Annotation Dependent Depletion (CADD) scores.
Supplementary Data 9: Significant cis-eQTLs in cardiac and vascular tissues.
Supplementary Data 10: Association of gene expression with spQRSTa and fQRSTa using S-PrediXcan
Supplementary Data 11a: Hi-C results for lead variants and proxies (r2 > 0.8) for each multi-ancestry meta-analysis using Fit-Hi-C pipeline
Supplementary Data 11b: Promoter-capture Hi-C results for lead variants and proxies (r2 > 0.8) from each multi-ancestry meta-analysis.
Supplementary Data 12: Gene-set tissue/cell type encrichment using Data driven Expression-Prioritisation Integration for Complex Traits (DEPICT) for spatial QRS-T angle multi-ancestry meta-analysis.
Supplementary Data 13: DEPICT pathway geneset enrichment results for spQRSTa multi-ancestry meta-analysis.
Supplementary Data 14: Summary of bioinformatic findings and potential candidate genes at each locus for spQRSTa multi-ancestry loci
Supplementary Data 15: Overlap of spQRSTa loci with other resting ECG measures
Supplementary Data 16: Look up of lead variants and their proxies from each multi-ancestry meta-analysis in Phenoscanner for overlap with other phenotypes in GWAS
Supplementary Data 17: Association of genetically determined spQRSTa and fQRSTa with cardiovascular disease in UK Biobank
Supplementary Data 18: Two sample Mendelian Randomisation for spQRSTa and HCM
Supplementary Data 19: Two sample Mendelian Randomisation for spQRSTa and DCM

## Sheet: Data 1
Supplementary Data 1: Study information for all participating studies
EA; European ancestry, AA; African ancestry, HA; Hispanic/Latino, EAS; East Asian ancestry, SAS; South Asian ancestry
Study short name	Study full name	Study reference (PMID or URL)	Ancestry	Study design	Total sample size
ARIC	Atherosclerosis Risk in Communities study	34112321	EA, AA	population-based	10354
Bambui Cohort	Brazilian Bambuí Cohort Study of Ageing	20805109; 24510116; 26124090	HA	population-based	518
BRIGHT	British Genetics of Hypertension	12826435	EA	hypertensive cases	2001
CHRIS	The Cooperative Health Research in South Tyrol study	26541195	EA	population-based, with underlying family structure	4156
CHS	Cardiovascular Health Study	1669507	EA, AA	population-based	3238
ERF	Erasmus Rucphen Family Study	15845033	EA	Family-based population study	3200
GAPP	Genetic and phenotypic determinants of blood pressure and other cardiovascular risk factors	23299990	EA	population-based	1488
GESUS	The Danish General Suburban Population Study	29454476	EA	Population-based	3004
GS20K	Generation Scotland	22786799	EA	population-based with family data	19044
HCHS/SOL	Hispanic Community Health Study	20609343	HA	Population-based	10386
INGI-FVG	INGI-Fruili Venezia Giulia	23249956	EA	population-based	362
INTER99	Inter99	14663300	EA	population-based	6784
JHS	Jackson Heart Study	16320381	AA	population-based	2491
LIFELINES	LifeLines, a three-generation cohort study and biobank	18075776	EA	population-based	12216
MESA	Multi-Ethnic Study of Atherosclerosis	12397006	EA, EAS, HA, AA	population-based	5997
NEO	Netherlands Epidemiology of Obesity	2376214	EA	population-based with oversampling of individuals with overweight	3932
ORCADES	Orkney Complex Disease Study	18760389	EA	population-based	1860
PREVEND	Prevention of REnal and Vascular ENd stage Disease	10980214	EA	population-based	3189
PROSPER	PROSpective study of pravastatin in the elderly at Risk for vascular disease	10569329; 12457784; 21977987	EA	population-based	5244
RS	Rotterdam Study	32367290	EA	population-based	8978
UK Biobank	UK Biobank Study	30305743;25826379	EA, AA, SAS	population based	502544
Viking	Viking Health Study	31358886	EA	population-based	2156
WHI	Women's Health Initiative	14575940	EA, AA, HA	case-control, cohort	21737

## Sheet: Data 2
Supplementary Data 2: Per study (and their sub-studies) summary of genotyping and GWAS software information
EA; European ancestry, AA; African ancestry, HA; Hispanic/Latino ancestry, EAS; East Asian ancestry, SAS; South Asian Ancestry
EA	Genotyping		Sample quality control	SNP quality control				Imputation
Study short name	Array	Calling algorithm	Call rate	Call rate	HWE P value	MAF	Additional filters	N SNPs used for imputation	Software	Reference panel	Haplotypes used for reference panel	Software	Exclusion data not available at time of analysis	Population stratification assessment and adjustment	Kinship assessment and adjustment
ARIC	Affymetrix 6.0	Birdseed	≥0.95	≥0.95	≥1E-6	none	Additional Sample QC: heterozygosity cut-off set at -0.007 Additional SNP QC: SNPs removed included 234 with low call rate for the combined sample, 87 with chromosome of zero, 339 that were monomorphic in Africans and Europeans, and 10,158 that had a Hardy Weinberg equilibrium pvalue<1E-6, leaving 828,230. Further SNPs were dropped using the HRC/1KG Imputation Preparation and Checking Tool (http:…	719415	University of Michigan server (Minimac3)	TOPMed Freeze5	All ethnicities	FAST 2.4	Use of specific QT prolonging medication, Pregnancy, Implantable cardioverter defibrillator / pacemaker implant	First 10 PCs; center ID as covariates	No
BRIGHT	Affymetrix GeneChip 500k array	CHIAMO	≥0.97	≥0.95	≥1E-7	None	None	446472	Minimac	HRC r1.1 2016, 1000G phase 3 (Version 5)	All ethnicities	mach2qtl	Medication	10 PCs; center ID as covariates	No
CHRIS	Illumina HumanOmniExpressExome	GenomeStudio	≥0.99	≥0.99	≥1E-6	≥1%	None	654042	Minimac3/Michigan Imputation Server	HRC r1.1 2016	All ethnicities	EPACTS v 3.2.6	atrial flutter, presence of left and right bundle branch block, pacemaker activity on ECG	10 PCs	Yes
CHS	Illumina 370CNV	Illumina BeadStudio software	≥0.95	≥0.97	≥1E-5		< 2 duplicate errors or Mendelian inconsistency (for reference CEPH trios), heterozygote frequency not equal to 0.	369969	minimac (release stamp 2012-11-16)	1000G Phase 1 v3 March 2012	Phased haplotypes released March 2012 (v3)	R 3.5.1	pacemaker activity on ECG, implantable cardioverter deffibrillator	10 PCs	No
ERF	Illumina 318/370 K, Affymetrix 250 K, and Illumina 6 K	BeadStudio	≥0.95	≥0.98	≥1E-6	0.01	IBS	678524	Minimac	1000G Phase 1 v3 March 2012	All ethnicities	GenABEL/ProbABEL	N/A	N/A	Yes
GAPP	Illumina HumanCoreExome	BeadStudio	≥0.95	≥0.95	≥1E-6	≥0.01	None	241388	Minimac3/Michigan Imputation Server	HRC r1.1 2016	All ethnicities	SNPTEST v2.5.2	N/A	10 PCs	Related individuals removed (plink PI_HAT > 0.2)
GESUS	Illumina GSA v.2.0	Illumina GenomeStudio 2.0	≥0.98	≥0.98	≥1E-6	≥0.01	Excluded heterozygosity rate outliers ≥ 3SD, related; pihat > 0.2	483156	Minimac4	HRC r1.1 2016	European	PLINK2	Use of digitalis medication, Use of class I or class III anti-arrhythmics, Use of specific QT-prolonging medications, Pregnancy	10 PCs	No
GS20K	HumanOmniExpressExome8v1-2_A, HumanOmniExpressExome-8v1_A	Beadstudio-Gencall v3.0	≥0.97	≥0.98	≥1E-6	≥1%	PC outliers	630207	PBWT	1000G Phase 1 v3 March 2012	European	BOLT-LMM	right and left bundle branch block	LD (BOLT-LMM)	LD (BOLT-LMM)
INGI-FVG	Illumina 370K+OmniExpress	Genome Studio	>0.98	>0.98	≥1E-6	0.01	None	190048	Shapeit/Inpute; Michigan server	HRC r1.1 2016	All ethnicities	BOLT-LMM	N/A	LD (BOLT-LMM)	LD (BOLT-LMM)
INTER99	Illumina HumanOmniExpress-24v1-0_A and HumanOmniExpress-24v1-1_A	GenCall	>0.95	≥0.98	≥1E-5	None	1. Missing phenotype 2. PCA outliers 3. Sex mismatch 4. heterozygosity	634218	Minimac3/Michigan Imputation Server	1000G phase 3 (Version 5)	All ethnicities	PROBABEL	Use of digitalis medication Use of class I or class III anti-arrhythmics Use of specific QT- prolonging medications (please see appendix A at the end of the analysis plan) Implantable cardioverter defibrillator	4 PCs	No
LIFELINES	Illumina Cyto SNP12 v2	NA	>=0.95	NA	>1e-4	≥0.001	NA	268407	Minimac3/Michigan Imputation Server	1000G phase 3 + GoNL release 5	All ethnicities	SNPTEST v2.5.2	N/A	10 PCs	No
MESA	Affymetrix 6.0	Birdseed v1.33	≥0.95	≥0.97	≥1E-6	≥0.01	None	881666	Minimac3/Michigan Imputation Server	HRC r1.1 2016	All ethnicities	RVTEST	N/A	3 PCs	No
NEO	Illumina HumanCoreExome-24v1_A Beadchip	GenCall	>0.98	>0.98	≥1E-5	None	None	361046	Minimac3/Michigan Imputation Server	HRC r1.1 2016	European	SNPTEST	N/A	4 PCs	NA
ORCADES	Hap300, Illumina Omni1 and Illumina OmniX	Beadstudio using Hap300v2 cluster file	0.98	0.97	≥1E-5	0.01	Ethnic outliers; duplicates; gender mismatch; excess IBS incompatible with pedigree	37.5m	Impute2	1000G Phase 1 v3 March 2012	All ethnicities	regscan	atrial flutter, Presence of left and right bundle branch block, defibrillator	10 PCs	linear mixed model
PREVEND	Illumina Cyto SNP12 v2	Genome Studio	>=0.95	NA	NA	NA	None	232571	Minimac3	1000G phase 3 (Version 5)	All ethnicities	SNPTEST v2.5.2	use of digitalis medication, use of class I or III anti-arrhytmics, use of specific QT-prolonging medications, Pacemaker activity on ECG, Implantable cardioverter defibrillator/Pacemaker implant.	10 PCs	No
PROSPER	Illumina 660K beadchip	GeneStudio	>98%	>98%	>1e-5	none	None	557192	Impute2	1000G Phase 1 v3 March 2012	European	ProbABEL	N/A	4 PCs	No
RS1	Illumina/HumanHap 550K DUO Illumina 610 quad	Beadstudio Genecall	≥ 0.975	≥0.975	≥1E-6	≥0.01	None	512849	MACH3	HRC r1.1 2016	All ethnicities	RVTEST	Ethnic outliers (IBS distances > 4SD) excluded	Duplicates or family relations IBS>97% excluded
RS2	Illumina/HumanHap 550K DUO	Beadstudio Genecall	≥ 0.975	≥0.975	≥1E-6	≥0.01	None	466389	MACH3	HRC r1.1 2016	All ethnicities	RVTEST	Ethnic outliers (IBS distances > 4SD) excluded	Duplicates or family relations IBS>97% excluded
RS3	Illumina 610 quad	Beadstudio Genecall	≥ 0.975	≥0.975	≥1E-6	≥0.01	None	466389	MACH3	HRC r1.1 2016	All ethnicities	RVTEST	Ethnic outliers (IBS distances > 4SD) excluded	Duplicates or family relations IBS>97% excluded
UK Biobank	Affymetrix Axiom Array/ Affymetrix UKBiLEVE array	Affymetrix custom genotype calling pipeline	>0.95	>0.95	>1E-12	>0.0001	markers that failed quality control in more than one batch	670739	IMPUTE4	Haplotype Reference Consortium/UK10K and 1000G phase 3		BOLT-LMM	N/A	LD (BOLT-LMM)	LD (BOLT-LMM)
Viking	HumanOmniExpressExome8v1-2_A	Beadstudio-Gencall v3.0	>0.97	≥0.98	≥1E-5	>0.01 for OMNI markers; >0.0001 for Exome Chip markers	None	39131578	PBWT Sanger server	HRC r1.1 2016	All ethnicities	regscan	Atrial flutter, right+left bundle branch block, use of digitalis medication, arrhythmics, qt prolonging medication, defibrillator	10 PCs	linear mixed model
WHI-GARNET	Illumina Omni-Quad	birdseed	≥0.98	≥0.98	≥1E-4	None	None	886183	UM imputation Server	1000G phase 3 (Version 5)	All ethnicities	R 3.5.1	N/A	10 PCs	First and second degree relatives removed
WHI-GECCO	Illumina 610 and Cytochip 370K	birdseed	≥0.97	≥0.98	≥1E-4	0.05	None	251068	UM imputation Server	1000G phase 3 (Version 5)	All ethnicities	R 3.5.1	N/A	10 PCs	First and second degree relatives removed
WHI-HipFX	Illumina 550K and 610K	birdseed	≥0.98	≥0.98	≥1E-4	0.01	None	498871	UM imputation Server	1000G phase 3 (Version 5)	All ethnicities	R 3.5.1	N/A	10 PCs	First and second degree relatives removed
WHI-LLS	HumanOmniExpressExome-8v1_B	birdseed	≥0.97	≥0.98	≥1E-4	None	None	719745	UM imputation Server	1000G phase 3 (Version 5)	All ethnicities	R 3.5.1	N/A	10 PCs	First and second degree relatives removed
WHI-MOPMAP	Affymetrix Gene Titan, Axiom Genome-Wide Human CEU I Array Plate	birdseed	≥0.95	≥0.90	≥1E-6	0.005	None	554032	UM imputation Server	1000G phase 3 (Version 5)	All ethnicities	R 3.5.1	N/A	10 PCs	First and second degree relatives removed
WHI-ONCOCHIP	ONCO chip	birdseed	≥0.95	≥0.98	≥1E-4	None	None	441227	UM imputation Server	HRC r1.1 2016	All ethnicities	R 3.5.1	N/A	10 PCs	First and second degree relatives removed
WHI-WHIMS	HumanOmniExpressExome-8v1_B	birdseed	≥0.97	≥0.98	≥1E-4	0.01	None	601021	UM imputation Server	1000G phase 3 (Version 5)	All ethnicities	R 3.5.1	N/A	10 PCs	First and second degree relatives removed
AA	Genotyping		Sample quality control	SNP quality control				Imputation
Study short name	Array	Calling algorithm	Call rate	Call rate	HWE P value	MAF	Additional filters	N SNPs used for imputation	Software	Reference panel	Haplotypes used for reference panel	Software	Exclusion data not available at time of analysis	Population stratification assessment and adjustment	Kinship assessment and adjustment
ARIC	Affymetrix 6.0	Birdseed	≥0.95	≥0.95	≥1E-6	none	Additional Sample QC: heterozygosity cut-off set at -0.004 Additional SNP QC: SNPs removed included 234 with low call rate for the combined sample, 87 with chromosome of zero, 339 that were monomorphic in Africans and Europeans, and 6,776 that had a Hardy Weinberg equilibrium pvalue<1E-6, leaving 831,612. Further SNPs were dropped using the HRC/1KG Imputation Preparation and Checking Tool (http:/…	756374	University of Michigan server (Minimac3)	TOPMed Freeze 5	All ethnicities	FAST 2.4	Use of specific QT prolonging medication, Pregnancy, Implantable cardioverter defibrillator / pacemaker implant	First 10 PCs; center ID as covariates	No
CHS	Illumina HumanOmni1-Quad_v1	Illumina GenomeStudio software	≥0.95	≥0.97	≥1E-5		< 1 duplicate error or Mendelian inconsistency (for reference CEPH trios), heterozygote frequency not equal to 0.	963248	IMPUTE version 2.2.2	1000G Phase 1 v3 March 2012	Phased haplotypes released March 2012 (v3)	R 3.5.1	pacemaker activity on ECG, implantable cardioverter deffibrillator	10 PCs	No
JHS	Affymetrix 6.0		>0.95	>0.95	≥1E-6	>0.05	None	868969	Minimac3	1000G Phase 1 v3 March 2012	African	RVTEST	N/A	10 PCs	Yes
MESA	Affymetrix 6.0	Birdseed v1.33	≥0.95	≥0.97	≥1E-6	≥0.01	None	881666	minimac3/Michigan Imputation Server	1000G phase 3 (Version 5)	All ethnicities	RVTEST	N/A	3 PCs	No
UK Biobank	Affymetrix Axiom Array/ Affymetrix UKBiLEVE array	Affymetrix custom genotype calling pipeline	>0.95	>0.95	>1E-12	>0.0001	markers that failed quality control in more than one batch	670739	IMPUTE4	Haplotype Reference Consortium/UK10K and 1000G phase 3		BOLT-LMM	N/A	LD (BOLT-LMM)	LD (BOLT-LMM)
WHI-SHARe	Affymetrix 6.0	birdseed	≥0.95	≥0.90	≥1E-6	0.01	None	901168	UM imputation Server	1000G phase 3 (Version 5)	All ethnicities	R 3.5.1	N/A	10 PCs	First and second degree relatives removed
HA	Genotyping		Sample quality control	SNP quality control				Imputation
Study short name	Array	Calling algorithm	Call rate	Call rate	HWE P value	MAF	Additional filters	N SNPs used for imputation	Software	Reference panel	Haplotypes used for reference panel	Software	Exclusion data not available at time of analysis	Population stratification assessment and adjustment	Kinship assessment and adjustment
HCHS/SOL	MEGA	GenomeStudio version 2011.1, Genotyping Module 1.9.4 and GenTrain version 1.0.	≥98%	≥98%	≥1E-6	≥0.01	None	1395045	IMPUTE 2.3.2	1000G phase 3 (Version 5)	All ethnicities	SUGEN	N/A	10 PCs	GEE, corelated errors by family (SUGEN)
MESA	Affymetrix 6.0	Birdseed v1.33	≥0.95	≥0.97	≥1E-6	≥0.01	None	881666	minimac3/Michigan Imputation Server	1000G phase 3 (Version 5)	All ethnicities	RVTEST	N/A	3 PCs	No
WHI-SHARe	Affymetrix 6.0	birdseed	≥0.95	≥0.90	≥1E-6	0.01	None	901168	UM imputation Server	1000G phase 3 (Version 5)	All ethnicities	R 3.5.1	N/A	10 PCs	First and second degree relatives removed
EAS	Genotyping		Sample quality control	SNP quality control				Imputation
Study short name	Array	Calling algorithm	Call rate	Call rate	HWE P value	MAF	Additional filters	N SNPs used for imputation	Software	Reference panel	Haplotypes used for reference panel	Software	Exclusion data not available at time of analysis	Population stratification assessment and adjustment	Kinship assessment and adjustment
MESA	Affymetrix 6.0	Birdseed v1.33	≥0.95	≥0.97	≥1E-6	≥0.01	None	881666	minimac3/Michigan Imputation Server	1000G phase 3 (Version 5)	All ethnicities	RVTEST	N/A	3 PCs	No
SAS	Genotyping		Sample quality control	SNP quality control				Imputation
Study short name	Array	Calling algorithm	Call rate	Call rate	HWE P value	MAF	Additional filters	N SNPs used for imputation	Software	Reference panel	Haplotypes used for reference panel	Software	Exclusion data not available at time of analysis	Population stratification assessment and adjustment	Kinship assessment and adjustment
UK Biobank	Affymetrix Axiom Array/ Affymetrix UKBiLEVE array	Affymetrix custom genotype calling pipeline	>0.95	>0.95	>1E-12	>0.0001	markers that failed quality control in more than one batch	670739	IMPUTE4	Haplotype Reference Consortium/UK10K and 1000G phase 3		BOLT-LMM	N/A	LD (BOLT-LMM)	LD (BOLT-LMM)
Brazilian	Genotyping		Sample quality control	SNP quality control				Imputation
Study short name	Array	Calling algorithm	Call rate	Call rate	HWE P value	MAF	Additional filters	N SNPs used for imputation	Software	Reference panel	Haplotypes used for reference panel	Software	Exclusion data not available at time of analysis	Population stratification assessment and adjustment	Kinship assessment and adjustment
Bambui Cohort	Illumina HumanOmni2.5-8v1 array and HumanOmni5-4v1 array	GenomeStudio	>0.99	≥0.85	Not applied	≥0.000345 (excludes monomorphic SNPs)	None	2018371	IMPUTE2	1000G phase 3 (Version 5)	All ethnicities	SNPTEST (V2.5.2)	N/A	5 PCs	No. No related individuals in cohort

## Sheet: Data 3
Supplementary Data 3: Per study summary statistics of ECG measures and covariates
EA; European ancestry, AA; African ancestry, HA; Hispanic/Latino, EAS; East Asian ancestry, SAS; South Asian Ancestry. Values for spQRSTa are N/A when the study did not contribute to the spQRSTa GWAS meta-analyses
EA	Baseline		Spatial QRS-T angle (degrees)					Frontal QRS-T angle (degrees)					QT(ms)					RR interval (ms)					Age (years)					BMI (kg/m2)					Height (cm)
Study short name	Sample size	Sex, % females	Mean	Median	SD	Min	Max	Mean	Median	SD	Min	Max	Mean	Median	SD	Min	Max	Mean	Median	SD	Min	Max	Mean	Median	SD	Min	Max	Mean	Median	SD	Min	Max	Mean	Median	SD	Min	Max
ARIC	7876	54	59	57	25.6	0.3134	170	23.01	17	22.2	0	180	407.952	406	26.3409	292	600	920.853	909.091	134.347	500	1578.95	53.9807	54	5.67349	44	66	26.8009	26.1158	4.73071	14.3838	56.257	168.648	168	9.41911	137	199
BRIGHT	1254	62.4	N/A	N/A	N/A	N/A	N/A	29.5	20.6	30.1	0	178	413.5	412	33.8811	262	544	964.3	952.4	168.009	487.8	1666.7	56.7	58	10.8792	22	85	27.32	27	4.29823	17	42	165.5	165	9.24022	139	195
CHRIS	4156	57	36	32	20.2	1	177	26	21	21.1	0	180	414	413	29.2	319	539	1015	1000	154.9	561	1765	45	45	15.8	18	90	25	25	4.5	16	52	169	169	9.3	137	201
CHS	2673	63	61.3452	58.0306	28.0985	1.61067	172.366	31.9057	25	28.6457	0	177	414	412	31.7	308	584	951.587	952.381	149.136	352.941	1714.29	72.04	71	5.19935	65	93	26.2	25.8	4.4	14.7	48.1	164.3	163.5	9.2	124	191.8
ERF	2332	57.3	55.9	53	25.6	1	163	36.5	36	12.3	0	151	398.5	398	28.3	300	520	980.2	967.7	158.1	491.8	1714.3	47.6	47.9	14.1	16.7	85.3	26.7	26.2	4.5	15.5	61.8	167.4	166.6	9.4	139.3	196.5
GAPP	1487	54	N/A	N/A	N/A	N/A	N/A	23	20	16.9	0	152	398.4	396.2	26.6	324	560	992	977	149.8	606	1671	35.4446	36.9089	5.27859	23.8303	44.2601	24.5039	24.0235	3.70827	16.1616	37.1877	172.203	171.5	9.23622	145.5	204
GESUS	2331	57.97	51	48	26	0.6	172	24	18	22	0	172	408	406	27.94	304	562	962.4	950	160.75	528	1600	55.12	55.19	12.96	23.74	95.22	26.63	25.92	4.74	15.49	49.28	170.7	170	9.3	144	197.2
GS20K	18919	59.5	N/A	N/A	N/A	N/A	N/A	21.6	17	18.7	0	179	403.5	402	31.1	290	592	962.3	952.4	155.427	468.8	1935.5	46.47	48	14.76	18	98	26.67	25.89	5.23	10.49	71.35	168.1	167.5	9.47	125.5	214
INGI-FVG	791	60.3	N/A	N/A	N/A	N/A	N/A	57.54	24	63.46	0	179	400.6	400	29.46	319	491	935.7	923.1	158.12	582.5	1500	49.28	49.27	15.56	18	90	25.15	24.86	4.37	15.5	43.77	169	170	8.8	147	193
INTER99	5924	51.7	53.6277	50.5703	24.6388	1.82523	163.631	21.13	16	19.3245	0	168	403.7	402	26.97	294	538	921.1	910	151.03	446	1714	46.12	45.1	7.91	29.69	61.35	26.27	25.58	4.65	15.24	56.9	172.2	172	9.15	129	207
LIFELINES	12157	60	N/A	N/A	N/A	N/A	N/A	27.8	22	25.9	0	179	394	393	27.2	288	563	902	896	148	469	1710	48.2	47.5	11.1	18.1	89.9	26.3	25.7	4.26	13.9	52.6	174	174	9.19	137	210
MESA	2338	53.6	66.93	63.1	29.31	2.37	169.79	26.3	20	24.14	0	174	412.3	410	29.3	334	564	979.39	971.09	148.96	596	1674.74	62.38	63	10.18	44	84	27.71	27.06	5.09	16.44	48.99	168.74	168.3	9.66	138	202.5
NEO	5158	53.8	55.3	50.4	28.4	3.4	169.1	27	21	24.2	0	170	405	404	28.9	312	528	1093	1083	178	600	2333	55.8	56	6	44	66	29.9	29.4	4.8	17.5	57.9	173	173	9.6	149	208
ORCADES	1860	61	N/A	N/A	N/A	N/A	N/A	20.97	17	18.737	0	160	408.3	408	31.8676	92	542	1012.4	1000	160.01	512.8	1764.7	53.47	54.33	14.932	16.84	90.97	27.72	27	4.94662	16.97	53.91	166.7	165.8	9.22752	138.2	199.4
PREVEND	1782	51	45.3	37.4	30.2	1.59	179	27.4	19	28.6	0	180	397	396	26.9	296	520	905	896	153	441	1500	47	47	10.6	29	75	25.7	25.2	4.05	17.2	53.7	174	174	9.01	145	207
PROSPER	3845	56.6	65.8	54	41.55	0	179	45	36	36.99	0	179	412.35	410	35.555	296	666	926	909	159.9	513	1667	75.23	74.84	3.345	70	83	26.84	26.53	4.249	15	50	164.65	164	9.438	135	198
RS1	4578	62	62.8	59	29.126	1	175	34.1	34	14.5	0	179	397.543	396	28.5032	282	538	872.224	860	144.947	430	1740	67.5419	66	8.35976	55	101	26.227	25.864	3.64144	14.1869	50.692	166.779	166	9.19147	137	198
RS2	1746	57.4	56	51	28.1	3	173	32.6	32	13.3	0	156	402.258	402	27.1026	296	536	884.863	870	137.916	550	1380	64.0372	62	7.30147	55	95	27.1493	26.715	4.00257	16.6636	50.553	168.515	168	9.09465	141.5	203
RS3	2654	58.8	55.8	53	25.6	3	170	33.4	33	11.7	0	179	401.213	400	26.2839	316	508	881.179	870	132.929	520	1460	56.3463	56	6.51076	45	97	27.5792	26.8896	4.59411	17.1485	56.8683	170.595	169.8	9.50966	145	210
UK Biobank	34361	52.8	47.2	41.7	28.7	0	178.8	25.3	17.8	25.3	0	180	399.1	398	31.1	275	548	989.4	982.8	154.2	528.3	1499.1	63.9	64	7.6	45	82	26.5	26	4.2	14.3	56.6	169.7	169	9.1	137	202
Viking	1696	61.6	44.2	39.9	25	0.6	172.8	20.74	16	18.245	0	174	399.6	397	30.8562	311	553	1027.8	1016.9	149.42	612.2	1764.7	48.7	48.35	14.922	18.1	84.5	27.11	26.52	4.77525	17.04	47.46	167.8	167.1	8.88481	141.2	197.6
WHI-GARNET	3014	100	60.8	57.9	26.9	2.1	167.03	29.5	23	25.3	0	177	399.6	398	31.1	176	630	911.5	909.1	138.1	480	1500	65.2	66	6.9	50	79	29.8	29	6.3	15.7	69.4	161.6	161.5	6.2	106.7	182
WHI-GECCO	698	100	58.9	55.8	26.5	4.6	168.5	27.9	22	24.4	0	175	400.9	400	27.8	316	504	923.7	923.1	129.7	550.5	1463.4	63.8	64	6.1	50	78	28.9	28	5.4	18.6	56.8	162.7	162.4	5.9	147.4	181.2
WHI-HipFX	757	100	60	57.5	28	2.8	171.2	30.4	22	28	0	176	401.5	400	29.1	234	498	921.7	909.1	134	588.2	1363.6	67.4	68	6.8	50	79	27.8	26.8	5.3	17.5	69.4	161.9	162.2	6.4	137	183.4
WHI-LLS	881	100	57.9	56.3	25.9	3.4	167.4	28.4	23	23.8	0	141	402.1	400	29.8	320	508	935.1	923.1	137.3	566	1395.3	68.4	68	3.4	62	79	27.6	27.3	4.7	17.4	54.9	161.2	161.2	5.9	141	183.5
WHI-MOPMAP	1853	100	60.1	57.3	26.4	1.7	173.4	27.4	21	25	0	159	402.2	400	29.8	314	598	922	909.1	134.6	588.2	1666.7	62.9	63	6.6	50	79	28.7	27.8	5.9	17.3	65.4	162.7	162.7	6.4	104	187
WHI-ONCOCHIP	2871	100	58.2	55.8	25.6	0.8	174.9	26.2	20	23.6	0	178	400.8	398	29.6	292	624	922	909.1	136.8	458	1538.5	63.1	63	6.8	50	79	28.7	27.8	5.5	16.5	64.9	162.6	162.6	6.2	131.2	194
WHI-WHIMS	4563	100	60.6	57.4	27.4	1.6	174.6	29.8	23	26.2	0	180	400.6	400	30	302	614	920.8	909.1	137.3	500	1621.6	67.8	68	6	50	79	28.3	27.4	5.5	13.8	69	161.3	161.2	6.1	135.9	186.6
AA	Baseline		Spatial QRS-T angle (degrees)					Frontal QRS-T angle (degrees)					QT(ms)					RR interval (ms)					Age (years)					BMI (kg/m2)					Height (cm)
Study short name	Sample size	Sex, % females	Mean	Median	SD	Min	Max	Mean	Median	SD	Min	Max	Mean	Median	SD	Min	Max	Mean	Median	SD	Min	Max	Mean	Median	SD	Min	Max	Mean	Median	SD	Min	Max	Mean	Median	SD	Min	Max
ARIC	2451	63	59.559	56.012	28.0179	1.471	171.196	25.82	17	27.7118	0	177	408.2	408	29.3683	300	540	922.372	909.091	147.467	545.455	1538.46	53.1546	52.5	5.74121	44	66	29.459	28.6468	5.92674	14.2024	59.3331	167.977	167	8.89492	125	197
CHS	541	65	62.6128	55.5825	31.2762	7.5833	172.451	41.9778	28	41.0462	0	177	408.355	408	35.5135	312	540	919.912	895.522	165.335	219.78	1538.46	72	71	5.5	65	92	28.458	27.8142	5.5178	16.1244	58.7851	164.428	163	9.24963	145	196
JHS	2491	62.7	N/A	N/A	N/A	N/A	N/A	33.54	22	35	0	180	415	412	32	290	580	958	952	154	508	2000	54.6	55	12.8	21	91	31.3	30.5	6.3	16	91.8	169.1	168	9.3	142	200
MESA	1380	52.4	66.7	63.59	29.13	2.73	175.31	27.3	20.5	25.96	0	180	409.18	407	30.38	328	550	982.29	972.16	156.99	561.7	1548.36	61.13	61	10.26	44	84	29.47	28.66	5.15	17.57	52.48	161.68	160.7	9.35	123.8	188.7
UK Biobank	248	55.2	43.1	35.8	32.1	1.3	164.5	25.9	18.9	25.4	0.2	147.7	388.3	385	34	316	513	972.3	967.5	157.9	605.9	1405.1	58.8	58	7.1	47	78	28.4	27.4	4.9	19.6	53.4	168.6	169	9	147	194
WHI-SHARe	3595	100	63.9	59.3	30.2	2.1	179	27.9	20	27.7	0	180	400.7	398	33.3	308	714	915	909.1	146.3	535.7	1500	60.8	60	6.7	50	79	31.6	30.7	6.4	16.8	69.2	162.8	162.7	6.3	140	194.1
HA	Baseline		Spatial QRS-T angle (degrees)					Frontal QRS-T angle (degrees)					QT(ms)					RR interval (ms)					Age (years)					BMI (kg/m2)					Height (cm)
Study short name	Sample size	Sex, % females	Mean	Median	SD	Min	Max	Mean	Median	SD	Min	Max	Mean	Median	SD	Min	Max	Mean	Median	SD	Min	Max	Mean	Median	SD	Min	Max	Mean	Median	SD	Min	Max	Mean	Median	SD	Min	Max
HCHS/SOL	11624	59	59.6698	56.1336	29.6034	0.817897	175.506	23.0262	17	22.7422	0	179	416.359	416	28.7779	310	567	979.496	972.541	143.699	526.53	1585.49	46.0666	48	13.8338	18	76	29.7712	28.9446	5.99412	14.2795	70.345	162.114	161	9.3152	132	198
MESA	1503	54.8	65.71	62.8	29.25	3.42	169.49	29.24	20	29.58	0	179	410.46	408	31.78	320	522	974.03	971.77	135.15	640	1512.08	62.06	62	10.05	45	84	30.11	29.32	5.85	15.92	61.86	168.36	168	9.54	136.9	196.7
WHI-SHARe	1544	100	57.7	54.5	26.5	0.9	162	24.8	18	23.3	0	179	401.4	400	30	314	550	922.8	909.1	133.3	531	1578.9	59.8	59	6.4	50	79	29.4	28.6	5.5	17	65.4	157.3	157	5.8	140	182.7
Other	Baseline		Spatial QRS-T angle (degrees)					Frontal QRS-T angle (degrees)					QT(ms)					RR interval (ms)					Age (years)					BMI (kg/m2)					Height (cm)
Study short name	Sample size	Sex, % females	Mean	Median	SD	Min	Max	Mean	Median	SD	Min	Max	Mean	Median	SD	Min	Max	Mean	Median	SD	Min	Max	Mean	Median	SD	Min	Max	Mean	Median	SD	Min	Max	Mean	Median	SD	Min	Max
Bambui Cohort	518	55.98	N/A	N/A	N/A	N/A	N/A	40.61	32	35.57	0	176	385.9	384	32.7119	310	515	877.8	869.6	148.065	555.6	1500	68	66	148.065	60	93	25.47	25.42	4.71213	10.48	44.24	159.87	159	9.44	135	185
MESA - EAS	742	51	65.8	62.76	29.38	4.35	172.03	23.2	17	22.2	0	158	411.32	410	29.62	334	554	974.03	971.77	135.15	640	1512.08	62.23	62	10.38	44	84	24	23.77	3.28	15.36	43.67	161.45	161.5	8.55	137.8	188
UK Biobank - SAS	473	41	43.5	36.8	29.3	1.2	159.1	24.4	18.1	23.9	0	165.4	392.5	392	32.1	307	537	973.5	965.3	152.9	574	1442	60.4	60	8	44	80	26.1	25.6	4.1	15.4	43.9	166.3	167	9	137.3	189

## Sheet: Data 4
Supplementary Data 4: Lead variants from independent loci for the spatial QRS-T angle
CHRPOSID, Unique variant identifier; Chr, chromosome; Position, base pair position in build 37; EA, Effect allele; OA, Other allele, EAF, Effect allele frequency; Beta, Effect estimate from linear regression (inverse normalised transformed phenotype) SE, Standard error; P-value, P-value of association; GWS, Genome-wide significant (P-value<5x10-8). Results in bold are previously reported loci (PM…
Multi-ancestry lead variants													EA					HA					AA
Lead variant rsID	CHRPOSID	Chr	Position	EA	OA	EAF	Beta	SE	P-value	Sample size	I2 statistic	P-value	EAF	Beta	SE	P-value	Sample size	EAF	Beta	SE	P-value	Sample size	EAF	Beta	SE	P-value	Sample size
rs1180322	1:39983274:C:T	1	39983274	T	C	0.5205	-0.0289	0.0052	2.151e-08	82903	54.5	0.08582	0.5381	-0.0323	0.0059	5.119e-08	63149	0.5153	-0.0102	0.0126	0.4182	12652	0.3171	-0.0522	0.0204	0.0103	5887
rs35050319	1:47103886:A:C	1	47103886	A	C	0.2228	0.033	0.0052	2.114e-10	118780	0	0.9373	0.2352	0.0325	0.0055	3.003e-09	96562	0.1219	0.0325	0.0191	0.0885	12652	0.0551	0.0564	0.0368	0.1254	8351
rs12142600	1:61886599:C:T	1	61886599	T	C	0.4532	-0.0792	0.0042	1.674e-78	118780	56.1	0.07721	0.4724	-0.0839	0.0047	3.634e-72	96562	0.3844	-0.0628	0.0128	9.98e-07	12652	0.3209	-0.0577	0.0167	0.0005519	8351
rs12563940	1:116309865:C:T	1	116309865	T	C	0.6674	-0.0273	0.0045	9.004e-10	118780	0	0.6382	0.6711	-0.0254	0.005	3.427e-07	96562	0.6401	-0.0278	0.013	0.03259	12652	0.6882	-0.0482	0.0168	0.004101	8351
rs1104859	1:201331554:G:T	1	201331554	T	G	0.2839	-0.0285	0.0046	7.554e-10	118780	0	0.6761	0.2917	-0.0285	0.0051	2.337e-08	96562	0.2411	-0.0207	0.0145	0.1535	12652	0.2331	-0.0456	0.0184	0.01302	8351
rs34967813	1:237841390:A:G	1	237841390	A	G	0.7113	-0.0314	0.0051	5.729e-10	112880	0	0.7335	0.695	-0.0302	0.0054	2.124e-08	91404	0.8079	-0.0351	0.0161	0.0292	12652	0.9416	-0.0684	0.0363	0.05969	8351
rs4669320	2:8785203:A:C	2	8785203	A	C	0.6269	-0.0253	0.0046	3.795e-08	118780	67.5	0.02636	0.6299	-0.0305	0.005	1.373e-09	96562	0.5384	-0.0019	0.0131	0.8877	12652	0.8686	-0.0116	0.0244	0.6361	8351
rs13029206	2:27077610:A:G	2	27077610	A	G	0.4247	-0.0336	0.0042	1.991e-15	118780	52	0.1002	0.4132	-0.0317	0.0047	2.145e-11	96562	0.5006	-0.0598	0.0124	1.294e-06	12652	0.444	-0.0164	0.0156	0.2947	8351
rs62137357	2:42147839:A:G	2	42147839	A	G	0.3033	0.0533	0.0045	5.044e-32	118780	0	0.7931	0.3045	0.0545	0.005	3.287e-27	96562	0.2799	0.0417	0.0138	0.00258	12652	0.3254	0.0602	0.0166	0.0002925	8351
rs12467581	2:54840552:C:G	2	54840552	C	G	0.2608	0.0697	0.0049	1.233e-46	118780	56.9	0.0731	0.2667	0.0745	0.0053	1.292e-45	96562	0.2378	0.0376	0.0148	0.01117	12652	0.0748	0.0688	0.0307	0.02498	8351
rs2306636	2:179634936:C:T	2	179634936	T	C	0.0773	0.0757	0.0091	5.903e-17	118532	43.3	0.1515	0.0477	0.0816	0.0108	5.351e-14	96562	0.1524	0.0742	0.0176	2.568e-05	12652	0.0154	0.0264	0.065	0.6839	8103
rs56387110	2:213384654:A:C	2	213384654	A	C	0.2183	0.0369	0.0053	2.729e-12	118038	0	0.5276	0.231	0.0395	0.0056	1.368e-12	96562	0.1231	0.0176	0.0192	0.3596	12652	0.0621	0.0058	0.0333	0.8605	8351
rs907683	2:220299541:G:T	2	220299541	T	G	0.5494	0.0453	0.0047	4.726e-22	118780	71.1	0.01549	0.5714	0.0517	0.0051	4.368e-24	96562	0.5072	0.0066	0.0143	0.6441	12652	0.171	0.0169	0.0238	0.4773	8351
rs55824920	3:38659952:C:T	3	38659952	T	C	0.3258	0.0427	0.0047	4.877e-20	118780	62.3	0.04681	0.3345	0.0464	0.0051	1.176e-19	96562	0.3231	0.0346	0.0142	0.01496	12652	0.2104	0.0219	0.0199	0.2716	8351
rs62253672	3:55941781:C:T	3	55941781	T	C	0.8969	0.042	0.0073	8.795e-09	118038	69.9	0.01892	0.8924	0.0455	0.0077	2.976e-09	96562	0.9375	0.042	0.0268	0.1177	12652	0.9794	-0.1328	0.0591	0.02479	8351
rs2030569	3:66413918:A:G	3	66413918	A	G	0.7029	-0.0276	0.0046	2.335e-09	118780	74.8	0.007673	0.7215	-0.0257	0.0052	6.585e-07	96562	0.5817	-0.0604	0.0128	2.189e-06	12652	0.7769	0.0108	0.0189	0.5662	8351
rs11928162	3:156827227:C:T	3	156827227	T	C	0.4814	-0.0384	0.0043	4.435e-19	118780	33.1	0.2139	0.4708	-0.0421	0.0048	1.228e-18	96562	0.5065	-0.0313	0.0129	0.01513	12652	0.5471	-0.0124	0.0162	0.4464	8351
rs2595100	4:111556430:C:T	4	111556430	T	C	0.3086	-0.0269	0.0046	4.063e-09	118780	48.8	0.1185	0.2962	-0.0322	0.0051	3.268e-10	96562	0.3052	-0.0039	0.0136	0.7749	12652	0.4274	-0.0049	0.0162	0.7603	8351
rs6816233	4:114444746:A:T	4	114444746	A	T	0.2373	0.0587	0.005	3.325e-31	118780	0	0.9123	0.2504	0.0573	0.0054	2.767e-26	96562	0.1692	0.0677	0.0167	4.949e-05	12652	0.0798	0.0684	0.0296	0.02089	8351
rs2968210	5:64306758:C:T	5	64306758	T	C	0.8394	0.0424	0.0058	2.274e-13	118780	32.9	0.2147	0.83	0.0425	0.0062	6.244e-12	96562	0.8962	0.0593	0.0203	0.00353	12652	0.9287	0.0275	0.0304	0.3662	8351
rs10076436	5:153871841:C:G	5	153871841	C	G	0.6281	0.0743	0.0044	3.349e-65	118780	0	0.6694	0.6386	0.0757	0.0049	5.863e-55	96562	0.6634	0.0712	0.0133	8.007e-08	12652	0.4626	0.0699	0.0158	9.844e-06	8351
rs72825047	6:7532421:A:G	6	7532421	A	G	0.9092	-0.0519	0.0077	1.302e-11	118038	0	0.7313	0.9055	-0.0533	0.0081	5.992e-11	96562	0.9307	-0.0454	0.0249	0.0684	12652	0.976	-0.0027	0.0572	0.9627	8351
rs4151702	6:36645988:C:G	6	36645988	C	G	0.2073	0.0388	0.0052	9.998e-14	118780	51.3	0.104	0.2043	0.0452	0.0058	8.972e-15	96562	0.1941	0.0163	0.0159	0.3062	12652	0.253	0.008	0.0183	0.66	8351
rs1743292	6:105706878:C:T	6	105706878	T	C	0.2119	0.0346	0.0058	3.216e-09	118780	0	0.807	0.1336	0.0355	0.0069	2.956e-07	96562	0.243	0.0421	0.0149	0.004831	12652	0.6252	0.0214	0.0166	0.1972	8351
rs398110577	6:117509943:T:TAC	6	117509943	T	TAC	0.4273	-0.0317	0.0057	2.159e-08	72201	0	0.6534	0.4401	-0.0335	0.0066	3.459e-07	52988	0.427	-0.0335	0.013	0.01008	12652	0.238	-0.0014	0.0245	0.9548	5346
rs11153730	6:118667522:C:T	6	118667522	T	C	0.5383	0.0239	0.0042	1.745e-08	118780	0	0.5764	0.5055	0.0213	0.0046	4.682e-06	96562	0.7008	0.036	0.0136	0.008044	12652	0.7124	0.0388	0.0175	0.02659	8351
rs2270206	7:116913567:A:C	7	116913567	A	C	0.1664	0.0353	0.0057	7.149e-10	118780	0	0.5739	0.1514	0.0397	0.0066	1.367e-09	96562	0.2331	0.0186	0.0149	0.2134	12652	0.1683	0.0242	0.021	0.2483	8351
rs330930	8:9008908:A:C	8	9008908	A	C	0.6497	-0.0334	0.0046	3.106e-13	118780	48.8	0.1185	0.6717	-0.0384	0.0051	4.566e-14	96562	0.4702	-0.0052	0.0131	0.6891	12652	0.7682	-0.0254	0.0189	0.1792	8351
rs71524707	8:108365057:A:G	8	108365057	A	G	0.0889	0.0414	0.0075	3.401e-08	118780	0	0.8589	0.0935	0.0417	0.008	1.856e-07	96562	0.052	0.0544	0.0278	0.05069	12652	0.0434	0.0158	0.0398	0.692	8351
rs7461129	8:125861374:C:T	8	125861374	T	C	0.3042	0.0307	0.0046	2.167e-11	118780	14.1	0.3218	0.3137	0.0327	0.005	6.211e-11	96562	0.2879	0.0115	0.0137	0.4007	12652	0.1282	0.0278	0.0232	0.2307	8351
rs2840774	9:17969025:A:C	9	17969025	A	C	0.3692	-0.0258	0.0044	4.106e-09	118780	0	0.6541	0.3815	-0.0242	0.0048	5.154e-07	96562	0.2873	-0.0429	0.0145	0.003138	12652	0.3402	-0.025	0.0166	0.133	8351
rs1194743	10:54212597:C:T	10	54212597	T	C	0.2396	0.0278	0.0051	4.416e-08	118780	25.4	0.259	0.2432	0.0312	0.0055	1.088e-08	96562	0.238	0.003	0.0151	0.8426	12652	0.0558	0.0013	0.0393	0.9739	8351
rs717387	10:77887494:A:G	10	77887494	A	G	0.4638	-0.0246	0.0043	7.864e-09	118780	0	0.4721	0.4293	-0.0273	0.0047	6.207e-09	96562	0.5618	-0.0063	0.0126	0.6159	12652	0.756	-0.0241	0.0184	0.1903	8351
rs10885011	10:112430578:A:T	10	112430578	A	T	0.5567	-0.0347	0.0043	1.01e-15	118780	0	0.9978	0.5418	-0.0346	0.0047	1.88e-13	96562	0.5889	-0.0344	0.0128	0.007076	12652	0.8735	-0.0385	0.0239	0.1072	8351
rs4140413	11:32459228:G:T	11	32459228	T	G	0.3998	-0.0296	0.0044	9.832e-12	118780	0	0.6374	0.3661	-0.0312	0.0049	1.534e-10	96562	0.4872	-0.0197	0.0126	0.1166	12652	0.5855	-0.0235	0.0159	0.1408	8351
rs11039324	11:47665686:A:G	11	47665686	A	G	0.3886	-0.0285	0.0043	3.275e-11	118780	0	0.5007	0.3978	-0.0262	0.0048	3.857e-08	96562	0.3939	-0.0346	0.0125	0.005743	12652	0.2636	-0.0398	0.0177	0.02477	8351
rs11047449	12:24601818:C:T	12	24601818	T	C	0.4359	0.0317	0.0042	5.898e-14	118780	0	0.4702	0.4569	0.0335	0.0047	6.06e-13	96562	0.3242	0.0124	0.0131	0.3438	12652	0.3579	0.0384	0.016	0.01675	8351
rs2958149	12:57109792:A:G	12	57109792	A	G	0.2641	0.0339	0.0048	2.683e-12	118780	30.8	0.2275	0.2774	0.0354	0.0052	1.411e-11	96562	0.2122	0.0227	0.0153	0.1393	12652	0.1063	0.052	0.0256	0.04239	8351
rs7301677	12:115381147:C:T	12	115381147	T	C	0.2811	0.1087	0.0047	4.35e-118	118780	80.3	0.001645	0.2669	0.1168	0.0053	2.69e-109	96562	0.3795	0.0827	0.013	2.182e-10	12652	0.2261	0.0511	0.0197	0.009317	8351
rs9506933	13:23391477:A:G	13	23391477	A	G	0.2464	-0.0314	0.005	3.678e-10	118038	0.4	0.3897	0.2611	-0.0337	0.0053	2.679e-10	96562	0.1519	-0.0156	0.0175	0.3735	12652	0.0793	-0.0013	0.0291	0.964	8351
rs2762049	13:50822363:C:G	13	50822363	C	G	0.401	0.0305	0.0043	1.118e-12	118780	20.9	0.2845	0.3872	0.0282	0.0048	3.218e-09	96562	0.5146	0.0281	0.0128	0.02808	12652	0.383	0.0607	0.0161	0.0001593	8351
rs11620392	13:98857363:A:C	13	98857363	A	C	0.7745	0.0294	0.0054	4.083e-08	112880	0	0.9175	0.7622	0.0298	0.0057	1.773e-07	91404	0.852	0.0298	0.0181	0.09918	12652	0.9329	0.0244	0.0339	0.472	8351
rs41306688	13:114078558:A:C	13	114078558	A	C	0.9679	-0.0895	0.0133	1.704e-11	105366	40.3	0.1702	0.9664	-0.096	0.014	7.023e-12	86401	0.9807	-0.0289	0.0465	0.5344	12652	0.9885	-0.1487	0.1259	0.2375	5098
rs117526881	14:23908895:C:G	14	23908895	C	G	0.0151	0.154	0.0222	4.307e-12	92224	0	0.4698	0.0151	0.1552	0.0223	3.352e-12	90680	0.0134	-0.049	0.2816	0.8619	1544	N/A	N/A	N/A	N/A	N/A
rs8019721	14:71834210:A:G	14	71834210	A	G	0.2453	0.0549	0.0049	1.243e-29	118780	0	0.5642	0.255	0.0526	0.0053	4.852e-23	96562	0.1949	0.0583	0.0156	0.0001923	12652	0.2065	0.0806	0.0192	2.584e-05	8351
rs12434850	14:77479580:G:T	14	77479580	T	G	0.2625	0.0274	0.0049	1.722e-08	118780	0	0.6314	0.2697	0.0272	0.0053	2.824e-07	96562	0.2658	0.0316	0.0145	0.02907	12652	0.1141	0.0096	0.0247	0.6973	8351
rs4075085	14:105479541:G:T	14	105479541	T	G	0.3622	0.0298	0.0053	2.395e-08	88099	0	0.7755	0.29	0.0308	0.0063	1.162e-06	65881	0.45	0.0326	0.0127	0.009938	12652	0.711	0.024	0.0174	0.1682	8351
rs12915508	15:58302036:A:G	15	58302036	A	G	0.5124	-0.0329	0.0042	5.946e-15	118780	0	0.7697	0.5409	-0.0317	0.0047	1.088e-11	96562	0.3887	-0.0454	0.0129	0.0004146	12652	0.3963	-0.0275	0.0159	0.0836	8351
rs35185344	16:1016607:G:GATAT	16	1016607	G	GATAT	0.423	0.0277	0.0051	4.812e-08	88254	0	0.5955	0.3776	0.03	0.0059	3.672e-07	66036	0.4885	0.0302	0.0127	0.01729	12652	0.6948	0.0063	0.0177	0.7239	8351
rs4786999	16:7374685:C:G	16	7374685	C	G	0.484	-0.026	0.0044	3.094e-09	113622	18.9	0.296	0.4748	-0.0267	0.0048	3.038e-08	91404	0.4266	-0.0127	0.0132	0.3361	12652	0.7735	-0.0314	0.019	0.0986	8351
rs72798148	16:29926552:C:T	16	29926552	T	C	0.7969	-0.0337	0.0059	1.104e-08	112473	0	0.8141	0.789	-0.0344	0.0062	3.623e-08	92377	0.849	-0.0229	0.0195	0.2399	11272	0.9555	-0.0425	0.0523	0.4161	8351
rs6499956	16:58458445:C:T	16	58458445	T	C	0.2921	-0.0262	0.0046	1.558e-08	118780	0	0.7292	0.2969	-0.0266	0.0051	2.081e-07	96562	0.2314	-0.0129	0.0148	0.3819	12652	0.3219	-0.0374	0.0168	0.02607	8351
rs6565060	16:82750051:A:G	16	82750051	A	G	0.9085	0.0668	0.0076	1.994e-18	112880	42.7	0.1556	0.9137	0.0749	0.0086	2.191e-18	91404	0.9276	0.027	0.0247	0.2731	12652	0.8536	0.0466	0.0232	0.04468	8351
rs4426338	16:88528348:C:T	16	88528348	T	C	0.6492	0.028	0.0047	2.686e-09	111769	26.9	0.2505	0.6848	0.0293	0.0053	2.794e-08	89551	0.533	0.0384	0.0132	0.003633	12652	0.4507	-0.0063	0.0188	0.7374	8351
rs4525532	17:10099751:C:G	17	10099751	C	G	0.3488	-0.0253	0.0045	1.52e-08	118780	0	0.5138	0.3527	-0.0238	0.005	1.777e-06	96562	0.3217	-0.044	0.0137	0.001266	12652	0.3494	-0.0158	0.0165	0.3377	8351
rs2668692	17:44293020:A:G	17	44293020	A	G	0.2054	0.0478	0.006	1.506e-15	100344	84.6	0.000213	0.2168	0.0538	0.0065	9.165e-17	81332	0.1527	0.0184	0.0172	0.2867	12652	0.0512	0.0256	0.0427	0.5481	5887
rs12955964	18:20045756:C:T	18	20045756	T	C	0.369	-0.0278	0.0044	1.897e-10	118780	0	0.4652	0.3825	-0.03	0.0048	4.492e-10	96562	0.2748	-0.007	0.0141	0.6195	12652	0.3399	-0.0289	0.0167	0.08346	8351
rs6054183	20:6354161:C:T	20	6354161	T	C	0.3592	0.0294	0.0045	4.128e-11	118780	0	0.9029	0.3828	0.0294	0.0048	8.006e-10	96562	0.2304	0.029	0.0148	0.04962	12652	0.1233	0.0382	0.0242	0.1142	8351
rs1153284	21:30683033:A:C	21	30683033	A	C	0.5642	0.026	0.0043	1.559e-09	118780	0	0.9252	0.5333	0.0271	0.0047	6.588e-09	96562	0.7152	0.0194	0.0141	0.1694	12652	0.7847	0.0182	0.0193	0.3448	8351
rs35370296	22:24157537:C:T	22	24157537	T	C	0.8607	-0.0426	0.0063	8.951e-12	118780	0	0.4881	0.8807	-0.0426	0.0072	3.133e-09	96562	0.873	-0.0335	0.0187	0.07356	12652	0.7315	-0.0579	0.0179	0.001221	8351
rs11703864	22:27910759:A:G	22	27910759	A	G	0.1761	0.0478	0.0056	1.534e-17	118780	0	0.4617	0.1492	0.0478	0.0065	2.4e-13	96562	0.2685	0.0567	0.0141	5.683e-05	12652	0.2345	0.041	0.0183	0.02536	8351
European ancestry lead variants											HA					AA					Multi-ancestry
Lead variant rsID	CHRPOSID	Chr	Position	EA	OA	EAF	Beta	SE	P-value	Sample size	EAF	Beta	SE	P-value	Sample size	EAF	Beta	SE	P-value	Sample size	EAF	Beta	SE	P-value	Sample size	I2 statistic	P-value
rs2476158	1:47124788:A:G	1	47124788	A	G	0.2389	0.033	0.0055	1.597e-09	96562	0.1437	0.0216	0.0176	0.2204	12652	0.1897	0.0125	0.02	0.5313	8351	0.2276	0.0308	0.005	9.611e-10	118780	0	0.7338
rs6587924	1:61895257:A:C	1	61895257	A	C	0.5044	-0.084	0.0046	1.245e-73	96562	0.3925	-0.059	0.0128	3.951e-06	12652	0.3014	-0.0489	0.017	0.004	8351	0.4798	-0.0783	0.0042	7.882e-78	118780	70.9	0.01621
rs10920189	1:201353827:C:G	1	201353827	C	G	0.5797	0.0283	0.0048	3.646e-09	96562	0.5987	0.0177	0.0133	0.1851	12652	0.3211	0.0248	0.0182	0.1728	8351	0.5666	0.0265	0.0044	1.302e-09	118780	0	0.5872
rs34967813	1:237841390:A:G	1	237841390	A	G	0.695	-0.0302	0.0054	2.124e-08	91404	0.8079	-0.0351	0.0161	0.0292	12652	0.9416	-0.0684	0.0363	0.05969	8351	0.7113	-0.0314	0.0051	5.729e-10	112880	0	0.7335
rs4669320	2:8785203:A:C	2	8785203	A	C	0.6299	-0.0305	0.005	1.373e-09	96562	0.5384	-0.0019	0.0131	0.8877	12652	0.8686	-0.0116	0.0244	0.6361	8351	0.6269	-0.0253	0.0046	3.795e-08	118780	67.5	0.02636
rs1368888	2:27068577:C:G	2	27068577	C	G	0.414	-0.0319	0.0047	1.575e-11	96562	0.5122	-0.0577	0.0125	3.885e-06	12652	0.5193	-0.0123	0.0158	0.4347	8351	0.432	-0.0333	0.0042	4.372e-15	118780	49	0.1174
rs11900845	2:42163137:C:G	2	42163137	C	G	0.3283	0.0538	0.005	1.571e-27	96562	0.2856	0.0363	0.0137	0.007971	12652	0.3291	0.0545	0.0166	0.0009973	8351	0.3245	0.052	0.0045	2.081e-31	118780	0	0.6898
rs74862971	2:53840120:A:C	2	53840120	A	C	0.2302	0.0337	0.0058	8.062e-09	96562	0.1221	-0.0087	0.0208	0.6743	12652	0.096	0.0362	0.0277	0.1925	8351	0.217	0.0308	0.0055	2.032e-08	118780	23.3	0.2712
rs12467581	2:54840552:C:G	2	54840552	C	G	0.2667	0.0745	0.0053	1.292e-45	96562	0.2378	0.0376	0.0148	0.01117	12652	0.0748	0.0688	0.0307	0.02498	8351	0.2608	0.0697	0.0049	1.233e-46	118780	56.9	0.0731
rs77903023	2:179660954:A:T	2	179660954	A	T	0.9531	-0.0837	0.011	2.368e-14	96562	0.8483	-0.0708	0.0177	6.539e-05	12652	0.9836	0.064	0.0753	0.395	5639	0.9252	-0.0768	0.0092	7.878e-17	116068	47	0.1293
rs56387110	2:213384654:A:C	2	213384654	A	C	0.231	0.0395	0.0056	1.368e-12	96562	0.1231	0.0176	0.0192	0.3596	12652	0.0621	0.0058	0.0333	0.8605	8351	0.2183	0.0369	0.0053	2.729e-12	118038	0	0.5276
rs907683	2:220299541:G:T	2	220299541	T	G	0.5714	0.0517	0.0051	4.368e-24	96562	0.5072	0.0066	0.0143	0.6441	12652	0.171	0.0169	0.0238	0.4773	8351	0.5494	0.0453	0.0047	4.726e-22	118780	71.1	0.01549
rs55824920	3:38659952:C:T	3	38659952	T	C	0.3345	0.0464	0.0051	1.176e-19	96562	0.3231	0.0346	0.0142	0.01496	12652	0.2104	0.0219	0.0199	0.2716	8351	0.3258	0.0427	0.0047	4.877e-20	118780	62.3	0.04681
rs62253672	3:55941781:C:T	3	55941781	T	C	0.8924	0.0455	0.0077	2.976e-09	96562	0.9375	0.042	0.0268	0.1177	12652	0.9794	-0.1328	0.0591	0.02479	8351	0.8969	0.042	0.0073	8.795e-09	118038	69.9	0.01892
rs11928162	3:156827227:C:T	3	156827227	T	C	0.4708	-0.0421	0.0048	1.228e-18	96562	0.5065	-0.0313	0.0129	0.01513	12652	0.5471	-0.0124	0.0162	0.4464	8351	0.4814	-0.0384	0.0043	4.435e-19	118780	33.1	0.2139
rs2723294	4:111571817:C:T	4	111571817	T	C	0.6992	0.0384	0.0059	9.147e-11	71039	0.6804	0.0003	0.0134	0.9849	12652	0.477	-0.0041	0.0158	0.7931	8351	0.6712	0.0282	0.0051	3.07e-08	93257	74	0.009115
rs6816233	4:114444746:A:T	4	114444746	A	T	0.2504	0.0573	0.0054	2.767e-26	96562	0.1692	0.0677	0.0167	4.949e-05	12652	0.0798	0.0684	0.0296	0.02089	8351	0.2373	0.0587	0.005	3.325e-31	118780	0	0.9123
rs2968210	5:64306758:C:T	5	64306758	T	C	0.83	0.0425	0.0062	6.244e-12	96562	0.8962	0.0593	0.0203	0.00353	12652	0.9287	0.0275	0.0304	0.3662	8351	0.8394	0.0424	0.0058	2.274e-13	118780	32.9	0.2147
rs10076436	5:153871841:C:G	5	153871841	C	G	0.6386	0.0757	0.0049	5.863e-55	96562	0.6634	0.0712	0.0133	8.007e-08	12652	0.4626	0.0699	0.0158	9.844e-06	8351	0.6281	0.0743	0.0044	3.349e-65	118780	0	0.6694
rs10793848	6:7488116:G:T	6	7488116	T	G	0.342	-0.0331	0.005	4.079e-11	96562	0.4917	0.0096	0.0125	0.4419	12652	0.7312	0.0079	0.0181	0.6602	8351	0.3863	-0.0248	0.0045	3.1e-08	118780	78.2	0.003255
rs4151702	6:36645988:C:G	6	36645988	C	G	0.2043	0.0452	0.0058	8.972e-15	96562	0.1941	0.0163	0.0159	0.3062	12652	0.253	0.008	0.0183	0.66	8351	0.2073	0.0388	0.0052	9.998e-14	118780	51.3	0.104
rs59522753	7:116907843:A:G	7	116907843	A	G	0.1384	0.0416	0.0068	8.087e-10	96562	0.2205	0.0167	0.0152	0.2712	12652	0.1681	0.0174	0.0209	0.4061	8351	0.1544	0.036	0.0059	1.042e-09	118780	3.5	0.3753
rs330944	8:9021293:C:T	8	9021293	T	C	0.3224	0.0406	0.0052	3.27e-15	96562	0.504	0.0009	0.0132	0.9429	12652	0.1076	-0.0093	0.0255	0.716	8351	0.3413	0.0335	0.0047	9.762e-13	118780	73.5	0.01005
rs7387544	8:124664792:C:T	8	124664792	T	C	0.7909	-0.0331	0.0057	7.164e-09	96562	0.695	-0.0304	0.0136	0.02567	12652	0.6923	-0.0067	0.0167	0.6862	8351	0.768	-0.0308	0.005	7.028e-10	118780	0	0.4038
rs7461129	8:125861374:C:T	8	125861374	T	C	0.3137	0.0327	0.005	6.211e-11	96562	0.2879	0.0115	0.0137	0.4007	12652	0.1282	0.0278	0.0232	0.2307	8351	0.3042	0.0307	0.0046	2.167e-11	118780	14.1	0.3218
rs1194743	10:54212597:C:T	10	54212597	T	C	0.2432	0.0312	0.0055	1.088e-08	96562	0.238	0.003	0.0151	0.8426	12652	0.0558	0.0013	0.0393	0.9739	8351	0.2396	0.0278	0.0051	4.416e-08	118780	25.4	0.259
rs717387	10:77887494:A:G	10	77887494	A	G	0.4293	-0.0273	0.0047	6.207e-09	96562	0.5618	-0.0063	0.0126	0.6159	12652	0.756	-0.0241	0.0184	0.1903	8351	0.4638	-0.0246	0.0043	7.864e-09	118780	0	0.4721
rs10885011	10:112430578:A:T	10	112430578	A	T	0.5418	-0.0346	0.0047	1.88e-13	96562	0.5889	-0.0344	0.0128	0.007076	12652	0.8735	-0.0385	0.0239	0.1072	8351	0.5567	-0.0347	0.0043	1.01e-15	118780	0	0.9978
rs4140413	11:32459228:G:T	11	32459228	T	G	0.3661	-0.0312	0.0049	1.534e-10	96562	0.4872	-0.0197	0.0126	0.1166	12652	0.5855	-0.0235	0.0159	0.1408	8351	0.3998	-0.0296	0.0044	9.832e-12	118780	0	0.6374
rs2269434	11:47360412:C:T	11	47360412	T	C	0.6537	-0.0291	0.0049	3.741e-09	96562	0.5883	-0.0376	0.0126	0.002954	12652	0.4648	-0.0103	0.016	0.5189	8351	0.6289	-0.0289	0.0044	5.207e-11	118780	0	0.583
rs11047438	12:24590405:A:G	12	24590405	A	G	0.4549	0.0337	0.0047	5.148e-13	96562	0.3097	0.0163	0.0134	0.2249	12652	0.2986	0.0273	0.0169	0.1059	8351	0.4298	0.0316	0.0043	1.088e-13	118780	0	0.6462
rs4788	12:57106660:A:T	12	57106660	A	T	0.2778	0.0355	0.0052	1.276e-11	96562	0.2212	0.0215	0.0151	0.1549	12652	0.1584	0.0386	0.0216	0.07463	8351	0.2655	0.0334	0.0048	3.715e-12	118780	27.9	0.2444
rs7132327	12:115381071:C:T	12	115381071	T	C	0.7331	-0.1168	0.0053	2.05e-109	96562	0.6208	-0.083	0.013	1.815e-10	12652	0.7733	-0.0481	0.0196	0.01408	8351	0.7189	-0.1086	0.0047	6.26e-118	118780	81.4	0.001069
rs9506933	13:23391477:A:G	13	23391477	A	G	0.2611	-0.0337	0.0053	2.679e-10	96562	0.1519	-0.0156	0.0175	0.3735	12652	0.0793	-0.0013	0.0291	0.964	8351	0.2464	-0.0314	0.005	3.678e-10	118038	0.4	0.3897
rs806322	13:50841444:A:G	13	50841444	A	G	0.6118	-0.0287	0.0048	1.576e-09	96562	0.4533	-0.0288	0.0127	0.02343	12652	0.4519	-0.0311	0.0158	0.04895	8351	0.5823	-0.0289	0.0043	1.36e-11	118780	0	0.9989
rs41306688	13:114078558:A:C	13	114078558	A	C	0.9664	-0.096	0.014	7.023e-12	86401	0.9807	-0.0289	0.0465	0.5344	12652	0.9885	-0.1487	0.1259	0.2375	5098	0.9679	-0.0895	0.0133	1.704e-11	105366	40.3	0.1702
rs117526881	14:23908895:C:G	14	23908895	C	G	0.0151	0.1552	0.0223	3.352e-12	90680	0.0134	-0.049	0.2816	0.8619	1544	N/A	N/A	N/A	N/A	N/A	0.0151	0.154	0.0222	4.307e-12	92224	0	0.4698
rs11848785	14:72057355:A:G	14	72057355	A	G	0.7444	-0.0534	0.0053	8.676e-24	96562	0.8237	-0.0602	0.0162	0.0002097	12652	0.9231	-0.0632	0.0296	0.03282	8351	0.7576	-0.0543	0.005	7.668e-28	118780	0	0.9656
rs1372369	15:58294381:G:T	15	58294381	T	G	0.4679	0.0328	0.0047	2.069e-12	96562	0.6556	0.0343	0.0137	0.01268	12652	0.7168	0.0057	0.0175	0.7463	8351	0.5028	0.0312	0.0043	2.784e-13	118780	0	0.4829
rs17671597	16:7381106:C:G	16	7381106	C	G	0.5066	-0.0276	0.0048	1.252e-08	91404	0.5498	0.0012	0.013	0.9273	12652	0.8851	-0.0348	0.0261	0.1827	8351	0.5221	-0.0253	0.0044	1.337e-08	113622	63.5	0.04152
rs72798148	16:29926552:C:T	16	29926552	T	C	0.789	-0.0344	0.0062	3.623e-08	92377	0.849	-0.0229	0.0195	0.2399	11272	0.9555	-0.0425	0.0523	0.4161	8351	0.7969	-0.0337	0.0059	1.104e-08	112473	0	0.8141
rs12928392	16:58070964:A:T	16	58070964	A	T	0.227	-0.0306	0.0056	4.312e-08	96562	0.3825	-0.0127	0.0133	0.3385	12652	0.5647	-0.0176	0.016	0.2711	8351	0.2805	-0.0263	0.0049	6.75e-08	118780	10.2	0.3421
rs12443745	16:82754425:C:G	16	82754425	C	G	0.9124	0.0745	0.0085	2.044e-18	91404	0.9225	0.0319	0.0241	0.1849	12652	0.8457	0.015	0.0223	0.5008	8351	0.9058	0.0632	0.0075	5.218e-17	112880	65.5	0.0338
rs4584807	16:88528125:C:T	16	88528125	T	C	0.3144	-0.0294	0.0053	2.426e-08	89551	0.4534	-0.0307	0.0133	0.02131	12652	0.5344	0.0212	0.0185	0.2515	8351	0.3475	-0.0261	0.0047	2.999e-08	111769	57.8	0.06861
rs2668692	17:44293020:A:G	17	44293020	A	G	0.2168	0.0538	0.0065	9.165e-17	81332	0.1527	0.0184	0.0172	0.2867	12652	0.0512	0.0256	0.0427	0.5481	5887	0.2054	0.0478	0.006	1.506e-15	100344	84.6	0.000213
rs12955964	18:20045756:C:T	18	20045756	T	C	0.3825	-0.03	0.0048	4.492e-10	96562	0.2748	-0.007	0.0141	0.6195	12652	0.3399	-0.0289	0.0167	0.08346	8351	0.369	-0.0278	0.0044	1.897e-10	118780	0	0.4652
rs2148814	20:6352589:A:G	20	6352589	A	G	0.6167	-0.0295	0.0048	6.935e-10	96562	0.7594	-0.0249	0.0145	0.0864	12652	0.8174	-0.016	0.0206	0.436	8351	0.6398	-0.028	0.0044	2.336e-10	118780	0	0.6075
rs1153284	21:30683033:A:C	21	30683033	A	C	0.5333	0.0271	0.0047	6.588e-09	96562	0.7152	0.0194	0.0141	0.1694	12652	0.7847	0.0182	0.0193	0.3448	8351	0.5642	0.026	0.0043	1.559e-09	118780	0	0.9252
rs2267038	22:24169196:C:G	22	24169196	C	G	0.8123	-0.0372	0.006	5.321e-10	96562	0.7543	-0.0181	0.0143	0.2067	12652	0.5963	-0.0512	0.016	0.001333	8351	0.7788	-0.035	0.0052	1.415e-11	118780	47	0.1291
rs133889	22:26160105:C:G	22	26160105	C	G	0.4441	0.0295	0.0047	2.687e-10	96562	0.6523	0.016	0.0134	0.2333	12652	0.8313	0.0242	0.0216	0.2636	8351	0.4828	0.0275	0.0043	1.894e-10	118780	0	0.4956
rs11703864	22:27910759:A:G	22	27910759	A	G	0.1492	0.0478	0.0065	2.4e-13	96562	0.2685	0.0567	0.0141	5.683e-05	12652	0.2345	0.041	0.0183	0.02536	8351	0.1761	0.0478	0.0056	1.534e-17	118780	0	0.4617
Hispanic/Latino ancestry lead variants											EA					AA					Multi-ancestry
Lead variant rsID	CHRPOSID	Chr	Position	EA	OA	EAF	Beta	SE	P-value	Sample size	EAF	Beta	SE	P-value	Sample size	EAF	Beta	SE	P-value	Sample size	EAF	Beta	SE	P-value	Sample size	I2 statistic	P-value
rs112628278	9:136846796:C:T†	9	136846796	T	C	0.9887	-0.3702	0.0658	1.803e-08	11108	N/A	N/A	N/A	N/A	N/A	0.9233	0.0027	0.0343	0.9382	8351	0.9373	-0.077	0.0304	0.01127	19459	96	5.024e-07
rs1896312	12:115346424:C:T	12	115346424	T	C	0.6073	-0.0901	0.0129	2.926e-12	12652	0.709	-0.1061	0.0051	1.91e-95	96562	0.7549	-0.0414	0.0188	0.02769	8351	0.6973	-0.1002	0.0046	1.33e-105	118780	74.4	0.008352
African ancestry lead variants											EA					HA					Multi-ancestry
Lead variant rsID	CHRPOSID	Chr	Position	EA	OA	EAF	Beta	SE	P-value	Sample size	EAF	Beta	SE	P-value	Sample size	EAF	Beta	SE	P-value	Sample size	EAF	Beta	SE	P-value	Sample size	I2 statistic	P-value
rs28377209	8:138630110:C:T†	8	138630110	T	C	0.8101	0.1189	0.0215	3.328e-08	8351	0.9119	-0.0021	0.0086	0.8095	96562	0.7857	-0.0004	0.0158	0.9789	12652	0.8697	0.0114	0.007	0.1056	118780	89.3	3.583e-06

## Sheet: Data 5
Supplementary Data 5: Lead variants from independent loci for the frontal QRS-T angle
CHRPOSID, Unique variant identifier; Chr, chromosome; Position, base pair position in build 37; EA, Effect allele; OA, Other allele, EAF, Effect allele frequency; Beta, Effect estimate from linear regression (inverse normalised transformed phenotype) SE, Standard error; P-value, P-value of association; GWS, Genome-wide significant (P-value < 5x10-8). Previously reported loci for spatial QRS-T ang…
Multi-ancestry
Lead variant rsID	CHRPOSID	Chr	Position	EA	OA	EAF	Beta	SE	P-value	Sample size	European-ancestry P-value	GWS locus in European-ancestry	Sample size in European-ancestry
rs1997997	1:61886046:A:G	1	61886046	A	G	0.5094	0.0205	0.0037	2.074e-08	159715	3.372e-07	N	134567	61886599	553
rs2374346	2:42143126:C:T	2	42143126	T	C	0.6878	0.0256	0.004	1.129e-10	159715	1.392e-09	Y	134567	42147839	4713
rs55824920	3:38659952:C:T	3	38659952	T	C	0.3267	0.0297	0.004	1.843e-13	159715	1.438e-13	Y	134567	38659952	0
rs3176326	6:36647289:A:G	6	36647289	A	G	0.1999	0.04	0.0046	2.784e-18	159715	3.999e-17	Y	134567	36645988	1301
rs72967533	6:118655020:C:T	6	118655020	T	C	0.5403	0.0206	0.0036	1.534e-08	159715	4.768e-07	N	134567	118667522	12502
rs10885011	10:112430578:A:T	10	112430578	A	T	0.5545	-0.0256	0.0037	6.461e-12	159715	2.889e-11	Y	134567	112430578	0
rs7301677	12:115381147:C:T	12	115381147	T	C	0.2787	0.0546	0.0041	4.108e-41	159715	1.567e-37	Y	134567	115381147	0
rs2066626	13:50754215:A:C	13	50754215	A	C	0.458	0.0236	0.0036	8.226e-11	159715	6.993e-09	Y	134567	50822363	68148
rs17767386	14:71748353:C:T	14	71748353	T	C	0.7675	-0.0237	0.0043	2.737e-08	159715	1.797e-08	Y	134567	71834210	85857
rs1724411	17:43669931:C:T	17	43669931	T	C	0.7545	-0.034	0.0048	1.571e-12	137945	2.701e-13	Y	116531	44293020	623089
rs5030613	22:24176287:A:G	22	24176287	A	G	0.129	0.031	0.0054	1.253e-08	159715	3.248e-07	N	134567	24157537	18750
European
Lead variant rsID	CHRPOSID	Chr	Position	EA	OA	EAF	Beta	SE	P-value	Sample size	Multi-ancestry P- value	GWS locus in Multi-ancestry	Sample size in Multi-ancestry
rs2374346	2:42143126:C:T	2	42143126	T	C	0.6845	0.0261	0.0043	1.392e-09	134567	1.129e-10	Y	159715
rs1873164	2:179753549:A:G†	2	179753549	A	G	0.8055	0.0309	0.005	6.271e-10	134567	3.04e-07	N	159715
rs55824920	3:38659952:C:T	3	38659952	T	C	0.3348	0.0323	0.0044	1.438e-13	134567	1.843e-13	Y	159715
rs4151702	6:36645988:C:G	6	36645988	C	G	0.2029	0.0427	0.005	7.033e-18	134567	4.6e-18	Y	159715
rs11195260	10:112429050:A:G	10	112429050	A	G	0.4606	0.0268	0.004	2.245e-11	134567	7.071e-11	Y	159715
rs7301677	12:115381147:C:T	12	115381147	T	C	0.2684	0.0569	0.0044	1.567e-37	134567	4.108e-41	Y	159715
rs3116590	13:50808877:A:G	13	50808877	A	G	0.7881	-0.0285	0.0048	3.623e-09	134567	3.559e-09	Y	159715
rs59060154	14:71697556:A:G	14	71697556	A	G	0.2232	0.0277	0.0048	8.09e-09	134567	2.928e-07	Y	159715
rs1724411	17:43669931:C:T	17	43669931	T	C	0.775	-0.0389	0.0053	2.701e-13	116531	1.571e-12	Y	137945
African
Lead variant rsID	CHRPOSID	Chr	Position	EA	OA	EAF	Beta	SE	P-value	Sample size	Multi-ancestry P-value	GWS locus in Multi-ancestry	Sample size in Multi-ancestry
rs12818542	12:119787858:A:G	12	119787858	A	G	0.1063	-0.1333	0.024	2.977e-08	10772	0.1404	N	159715

## Sheet: Data 6
Supplementary Data 6: Conditionally independent variants for spatial and frontal QRS-T angle in individuals of European ancestry from UK Biobank
Type, 'lead' for the lead variant at the locus in the European meta-analysis and 'conditionally independent' for the identified conditionally independent variant in UK Biobank; Chr, chromosome; CHRPOSID, Unique variant identifier, Position, base pair position in build 37; EA, effect allele; EAF, effect allele frequency; Beta, effect estimate from the GWAS meta-analysis (inverse normalised transfo…
A. spQRSTa
rsID	Type	CHRPOSID	Chr	Position	EA	EAF	Beta	SE	P-value	Samplesize	Beta Joint	SE Joint	P-Joint
rs77903023	Lead	2:179660954:A:T	2	179660954	A	0.9531	-0.0837	0.011	2.368e-14	96562	-	-	-
rs6747402	Conditionally independent	2:179759434:A:G	2	179759434	A	0.4888	0.0274	0.0046	3.574e-09	96562	0.0268932	0.00460128	5.07428e-09
rs55824920	Lead	3:38659952:C:T	3	38659952	T	0.3345	0.0464	0.0051	1.176e-19	96562	-	-	-
rs149624457	Conditionally independent	3:38587308:A:AG	3	38587308	A	0.2385	0.0371	0.0065	1.332e-08	68368	0.0405105	0.00651153	4.9292e-10
rs10885011	Lead	10:112430578:A:T	10	112430578	A	0.5418	-0.0346	0.0047	1.88e-13	96562	-	-	-
rs12573386	Conditionally independent	10:112576559:C:G	10	112576559	C	0.6174	-0.0342	0.005	1.007e-11	95864	-0.0337649	0.00500162	1.47043e-11
rs7132327	Lead	12:115381071:C:T	12	115381071	T	0.7331	-0.1168	0.0053	2.05e-109	96562	-	-	-
rs1566646	Conditionally independent	12:115117029:G:T	12	115117029	T	0.2486	-0.0427	0.0056	3.064e-14	96562	-0.0422822	0.00560179	4.42046e-14
B. fQRSTa
rsID	Type	CHRPOSID	Chr	Position	EA	EAF	Beta	SE	P-value	Samplesize	Beta Joint	SE Joint	P-Joint
rs11195260	Lead	10:112429050:A:G	10	112429050	A	0.4606	0.0268	0.004	2.245e-11	134567	-	-	-
rs12573386	Conditionally independent	10:112576559:C:G	10	112576559	C	0.6187	-0.0266	0.0044	1.293e-09	134567	-0.0262955	0.00440091	2.30049e-09
rs7301677	Lead	12:115381147:C:T	12	115381147	T	0.2684	0.0569	0.0044	1.567e-37	134567	-	-	-
rs11067264	Conditionally independent	12:115164024:A:G	12	115164024	A	0.3849	0.0397	0.0041	2.918e-22	133869	0.0400611	0.00410151	1.55371e-22

## Sheet: Data 7
Supplementary Data 7: Annotation of lead variants and proxies for spatial QRS-T angle loci from multi-ancestry meta-analyses.
Lead variant rsID, Lead variant at the locus; Chr, chromosome; Position, base pair position in build 37; Analyzed variant rsID, Variant (either lead or proxy (r2 > 0.8) annotated by VEP; EA, Effect allele; r2, Correlation between analysed and lead variant at the locus; HGVS, Human Genome Variation Society; CDS, coding sequence; All lead variants and their proxies (r2 > 0.8) were annotated using V…
Lead variant rsID	Chr	Position	Analysed variant rsID	Chr	Pos	EA	R2	Consequence	Impact	Gene	HGVSc	HGVSp	CDS_position	Protein_position	SIFT	PolyPhen
rs34967813	1	237841390	rs34967813	1	237841390	G	1	missense_variant	MODERATE	RYR2	ENST00000366574.2:c.8873A>G	ENSP00000355533.2:p.Gln2958Arg	8873	2958	tolerated(0.23)	benign(0.031)
rs2306636	2	179634936	rs12476289	2	179641975	A	0.920271	missense_variant	MODERATE	TTN	ENST00000589042.1:c.4715G>T	ENSP00000467141.1:p.Arg1572Leu	4715	1572	-	-
rs2306636	2	179634936	rs1883085	2	179604160	G	0.844553	missense_variant	MODERATE	TTN	ENST00000589042.1:c.13800A>C	ENSP00000467141.1:p.Leu4600Phe	13800	4600	-	-
rs2306636	2	179634936	rs2306636	2	179634936	T	1	missense_variant	MODERATE	TTN	ENST00000589042.1:c.8492G>A	ENSP00000467141.1:p.Ser2831Asn	8492	2831	-	-
rs2306636	2	179634936	rs2562829	2	179604366	C	0.84704	missense_variant	MODERATE	TTN	ENST00000589042.1:c.13594A>G	ENSP00000467141.1:p.Thr4532Ala	13594	4532	-	-
rs2306636	2	179634936	rs56142888	2	179637861	G	0.917574	missense_variant	MODERATE	TTN	ENST00000589042.1:c.7830G>C	ENSP00000467141.1:p.Met2610Ile	7830	2610	-	-
rs2958149	12	57109792	rs2926743	12	57114100	G	0.994828	missense_variant	MODERATE	NACA	ENST00000550952.1:c.1214T>C	ENSP00000448035.1:p.Phe405Ser	1214	405	tolerated_low_confidence(1)	benign(0)
rs2958149	12	57109792	rs2958149	12	57109792	G	1	missense_variant	MODERATE	NACA	ENST00000550952.1:c.2063T>C	ENSP00000448035.1:p.Leu688Pro	2063	688	tolerated_low_confidence(1)	benign(0)
rs41306688	13	114078558	rs41306688	13	114078558	C	1	missense_variant	MODERATE	ADPRHL1	ENST00000375418.3:c.881T>G	ENSP00000364567.3:p.Leu294Arg	881	294	deleterious(0)	probably_damaging(1)
rs12915508	15	58302036	rs4646626	15	58256127	T	0.929311	missense_variant	MODERATE	ALDH1A2	ENST00000249750.4:c.1042G>A	ENSP00000249750.4:p.Val348Ile	1042	348	tolerated(0.33)	benign(0)
rs2668692	17	44293020	rs62621252	17	43922942	A	0.987397	missense_variant	MODERATE	SPPL2C	ENST00000329196.5:c.670T>A	ENSP00000332488.5:p.Ser224Thr	670	224	tolerated(0.39)	benign(0)
rs2668692	17	44293020	rs62054815	17	43923266	A	0.987397	missense_variant	MODERATE	SPPL2C	ENST00000329196.5:c.994G>A	ENSP00000332488.5:p.Ala332Thr	994	332	tolerated(0.54)	benign(0.036)
rs2668692	17	44293020	rs12185233	17	43923654	A	0.982356	missense_variant	MODERATE	SPPL2C	ENST00000329196.5:c.1382G>A	ENSP00000332488.5:p.Arg461His	1382	461	deleterious(0)	probably_damaging(0.98)
rs2668692	17	44293020	rs12185268	17	43923683	G	0.984875	missense_variant	MODERATE	SPPL2C	ENST00000329196.5:c.1411A>G	ENSP00000332488.5:p.Ile471Val	1411	471	tolerated(1)	benign(0.013)
rs2668692	17	44293020	rs12373123	17	43924073	C	0.987397	missense_variant	MODERATE	SPPL2C	ENST00000329196.5:c.1801T>C	ENSP00000332488.5:p.Ser601Pro	1801	601	deleterious_low_confidence(0.04)	possibly_damaging(0.77)
rs2668692	17	44293020	rs12373139	17	43924130	A	0.987397	missense_variant	MODERATE	SPPL2C	ENST00000329196.5:c.1858G>A	ENSP00000332488.5:p.Gly620Arg	1858	620	tolerated_low_confidence(0.48)	benign(0.003)
rs2668692	17	44293020	rs12373142	17	43924200	G	0.987397	missense_variant	MODERATE	SPPL2C	ENST00000329196.5:c.1928C>G	ENSP00000332488.5:p.Pro643Arg	1928	643	deleterious_low_confidence(0.01)	benign(0.01)
rs2668692	17	44293020	rs63750417	17	44060775	A	0.972509	missense_variant	MODERATE	MAPT	ENST00000344290.5:c.605C>A	ENSP00000340820.5:p.Pro202Gln	605	202	deleterious(0)	possibly_damaging(0.875)
rs2668692	17	44293020	rs62063786	17	44061023	A	0.972509	missense_variant	MODERATE	MAPT	ENST00000344290.5:c.853G>A	ENSP00000340820.5:p.Asp285Asn	853	285	tolerated(0.06)	benign(0.035)
rs2668692	17	44293020	rs62063787	17	44061036	C	0.972509	missense_variant	MODERATE	MAPT	ENST00000344290.5:c.866T>C	ENSP00000340820.5:p.Val289Ala	866	289	tolerated(1)	benign(0)
rs2668692	17	44293020	rs17651549	17	44061278	T	0.982363	missense_variant	MODERATE	MAPT	ENST00000344290.5:c.1108C>T	ENSP00000340820.5:p.Arg370Trp	1108	370	deleterious(0)	possibly_damaging(0.903)
rs2668692	17	44293020	rs10445337	17	44067400	C	0.972509	missense_variant	MODERATE	MAPT	ENST00000344290.5:c.1339T>C	ENSP00000340820.5:p.Ser447Pro	1339	447	tolerated(1)	benign(0)
rs2668692	17	44293020	rs62063857	17	44076665	G	0.972509	missense_variant	MODERATE	STH	ENST00000537309.1:c.20A>G	ENSP00000443168.1:p.Gln7Arg	20	7	tolerated_low_confidence(1)	benign(0)
rs2668692	17	44293020	rs34579536	17	44108906	G	0.989915	missense_variant	MODERATE	KANSL1	ENST00000262419.6:c.3254T>C	ENSP00000262419.6:p.Ile1085Thr	3254	1085	deleterious_low_confidence(0.04)	benign(0)
rs2668692	17	44293020	rs36076725	17	44110532	C	0.989915	missense_variant	MODERATE	KANSL1	ENST00000262419.6:c.2751C>G	ENSP00000262419.6:p.Phe917Leu	2751	917	deleterious(0)	probably_damaging(0.98)
rs2668692	17	44293020	rs35833914	17	44110541	C	0.989915	missense_variant	MODERATE	KANSL1	ENST00000262419.6:c.2742C>G	ENSP00000262419.6:p.Asp914Glu	2742	914	deleterious(0)	probably_damaging(0.997)
rs2668692	17	44293020	rs34043286	17	44117119	G	0.989915	missense_variant	MODERATE	KANSL1	ENST00000262419.6:c.2152T>C	ENSP00000262419.6:p.Ser718Pro	2152	718	tolerated(0.97)	benign(0)
rs2668692	17	44293020	rs566672630	17	44248769	A	0.987432	missense_variant	MODERATE	KANSL1	ENST00000262419.6:c.741A>T	ENSP00000262419.6:p.Arg247Ser	741	247	tolerated(0.47)	benign(0.303)
rs2668692	17	44293020	rs553586616	17	44248837	C	0.821136	missense_variant	MODERATE	KANSL1	ENST00000262419.6:c.673A>G	ENSP00000262419.6:p.Asn225Asp	673	225	tolerated(0.22)	benign(0.127)
rs2668692	17	44293020	rs543087095	17	44249199	A	0.821136	missense_variant	MODERATE	KANSL1	ENST00000262419.6:c.311A>T	ENSP00000262419.6:p.Lys104Met	311	104	deleterious(0)	probably_damaging(0.997)
rs2668692	17	44293020	rs199913382	17	44625866	C	0.948406	missense_variant	MODERATE	LRRC37A2	ENST00000576629.1:c.3361A>C	ENSP00000459551.1:p.Ser1121Arg	3361	1121	deleterious(0.04)	benign(0.018)

## Sheet: Data 8
Supplementary Data 8: Annotation of variants with Combined Annotation Dependent Depletion (CADD) scores.
Analyzed variant, Variant annoted using CADD; CHR, chromosome; POS, base pair position in build 37; EA, Effect allele; OA, Other allele; r2, linkage equilibrium r2 between lead variant at locus and annotated variant; Consequence, Predicted effect of the EA as annoated by Varient Effect PRedictor;Nearest transcript, nearest transcript to analysed variant; CADD, Combined Annotation Dependent Deplet…
A. spQRSTa
Lead variant at locus			Analysed variant
rsID	CHR	POS	rsID	CHR	POS	EA	OA	R2	Consequence	Nearest transcript	CADD
rs41306688	13	114078558	rs41306688	13	114078558	A	C	1	missense_variant	ADPRHL1	26.7
rs2668692	17	44293020	rs543087095	17	44249199	T	G	0.821136	missense_variant	KANSL1	26
rs2668692	17	44293020	rs12373123	17	43924073	T	C	0.987397	missense_variant	SPPL2C	23.2
rs34967813	1	237841390	rs34967813	1	237841390	A	G	1	missense_variant	RYR2	22.4
rs6054183	20	6354161	rs6038443	20	6328844	A	G	0.894078	intergenic_variant	-	21.9
rs12467581	2	54840552	rs2971879	2	54888533	T	C	0.861441	intron_variant	SPTBN1	21.3
rs2668692	17	44293020	rs553586616	17	44248837	T	C	0.821136	missense_variant	KANSL1	21.2
rs6054183	20	6354161	rs6076987	20	6351417	A	C	0.907776	intergenic_variant	-	21
rs2668692	17	44293020	rs62060947	17	44269922	T	C	0.821136	5_prime_UTR_variant	KANSL1	20.8
rs2668692	17	44293020	rs34043286	17	44117119	A	G	0.989915	missense_variant	KANSL1	20.2
rs1194743	10	54212597	rs1194743	10	54212597	T	C	1	intron_variant,non_coding_transcript_variant	RP11-346D6.6	19.84
rs2595100	4	111556430	rs142388781	4	111570369	C	CAAAT	0.81143	intergenic_variant	-	19.41
rs10076436	5	153871841	rs10054375	5	153871832	T	C	0.993233	upstream_gene_variant	CTB-158E9.2	19.38
rs2668692	17	44293020	rs2696633	17	44270059	A	T	0.992436	5_prime_UTR_variant	KANSL1	19.21
rs2958149	12	57109792	rs2958149	12	57109792	A	G	1	missense_variant	NACA	19.16
rs2668692	17	44293020	rs199913382	17	44625866	A	C	0.948406	missense_variant	LRRC37A2	19.05
rs2668692	17	44293020	rs10445337	17	44067400	T	C	0.972509	missense_variant	MAPT	18.95
rs56387110	2	213384654	rs1505371	2	213316540	A	G	0.864639	intron_variant	ERBB4	18.92
rs2668692	17	44293020	rs12150390	17	43896228	T	C	0.987397	intron_variant	CRHR1	18.66
rs2668692	17	44293020	rs577342440	17	44302904	T	C	0.88747	upstream_gene_variant	KANSL1	18.29
rs2668692	17	44293020	rs546638784	17	43972025	T	TC	0.982363	5_prime_UTR_variant	MAPT	18.28
rs2668692	17	44293020	rs74548327	17	43973080	A	G	0.982364	intron_variant	MAPT	18.22
rs1104859	1	201331554	rs1104859	1	201331554	T	G	1	intron_variant	TNNT2	18.1
rs2668692	17	44293020	rs537158330	17	44269836	C	CAAGAG	0.813804	5_prime_UTR_variant	KANSL1	17.89
rs2306636	2	179634936	rs56142888	2	179637861	C	G	0.917574	missense_variant	TTN	17.72
rs2668692	17	44293020	rs371902677	17	44107321	C	CT	0.837782	3_prime_UTR_variant	KANSL1	17.42
rs12915508	15	58302036	rs2414530	15	58356362	T	C	0.872794	intron_variant	ALDH1A2	17.24
rs2668692	17	44293020	rs113417378	17	44270809	A	G	0.994955	upstream_gene_variant	KANSL1	17.17
rs2668692	17	44293020	rs242561	17	44026548	T	C	0.813363	intron_variant	MAPT	17.02
rs2968210	5	64306758	rs62370993	5	64317659	A	G	0.970066	downstream_gene_variant	CWC27	16.8
rs717387	10	77887494	rs11001615	10	77875478	A	G	0.855854	intron_variant	C10orf11	16.72
rs2668692	17	44293020	rs552350876	17	44269442	A	C	0.880136	intron_variant	KANSL1	16.69
rs2668692	17	44293020	rs565067939	17	43777957	A	AATC	0.984875	intron_variant,non_coding_transcript_variant	RP11-105N13.4	16.49
rs2668692	17	44293020	rs56194412	17	43960600	T	C	0.987397	intron_variant,non_coding_transcript_variant	MAPT-AS1	16.45
rs2668692	17	44293020	rs11575895	17	43971785	A	G	0.987397	5_prime_UTR_variant	MAPT	16.31
rs2668692	17	44293020	rs62055693	17	43756910	T	C	0.984875	intron_variant,non_coding_transcript_variant	RP11-105N13.4	16.3
rs11153730	6	118667522	rs10544781	6	118642268	A	ACT	0.872315	downstream_gene_variant	SLC35F1	16.16
rs2668692	17	44293020	rs146122400	17	44782224	A	AGT	0.845212	splice_region_variant,intron_variant	NSF	16.01
rs71524707	8	108365057	rs4357258	8	108343578	T	C	0.879584	intron_variant	ANGPT1	15.92
rs2668692	17	44293020	rs544935655	17	44270708	A	AGCGGTGGCG	0.88995	upstream_gene_variant	KANSL1	15.62
rs12915508	15	58302036	rs4646642	15	58246916	A	G	0.874774	3_prime_UTR_variant	ALDH1A2	15.53
rs2668692	17	44293020	rs2668694	17	44292319	T	C	0.992436	downstream_gene_variant	Y_RNA	15.49
rs71524707	8	108365057	rs2514888	8	108347114	T	C	0.879584	intron_variant	ANGPT1	15.32
rs2668692	17	44293020	rs55657917	17	43844560	T	G	0.987397	intron_variant,non_coding_transcript_variant	RP11-105N13.4	15.24
rs2668692	17	44293020	rs535991735	17	43661801	T	G	0.806481	intergenic_variant	-	15.14
rs2668692	17	44293020	rs528727097	17	44269510	A	G	0.821136	intron_variant	KANSL1	15.07
rs2668692	17	44293020	rs572733824	17	44351858	T	G	0.830927	downstream_gene_variant	ARL17B	15.02
rs2668692	17	44293020	rs2696561	17	44346393	C	G	0.882388	downstream_gene_variant	RP11-259G18.1	14.72
rs2668692	17	44293020	rs56099546	17	43894609	A	G	0.987397	intron_variant	CRHR1	14.59
rs12467581	2	54840552	rs4444573	2	54827079	A	G	0.891079	intron_variant	SPTBN1	14.57
rs2668692	17	44293020	rs567938785	17	44351578	T	C	0.830927	downstream_gene_variant	ARL17B	14.5
rs2668692	17	44293020	rs17687838	17	43759048	T	C	0.987397	intron_variant,non_coding_transcript_variant	RP11-105N13.4	14.48
rs2668692	17	44293020	rs78570732	17	44349080	C	G	0.830927	downstream_gene_variant	RP11-259G18.1	14.46
rs2668692	17	44293020	rs2668653	17	44288156	T	C	0.987432	downstream_gene_variant	Y_RNA	14.43
rs2668692	17	44293020	rs74358353	17	44344858	A	G	0.830927	non_coding_transcript_exon_variant	RP11-259G18.1	14.24
rs2668692	17	44293020	rs559107881	17	44363632	A	C	0.828345	intron_variant	ARL17B	14.2
rs8019721	14	71834210	rs35866366	14	71849185	A	G	0.805219	intron_variant	SIPA1L1	14.11
rs2668692	17	44293020	rs2469940	17	44351731	T	G	0.830927	downstream_gene_variant	ARL17B	14.06
rs2668692	17	44293020	rs34579536	17	44108906	A	G	0.989915	missense_variant	KANSL1	14.04
rs2668692	17	44293020	rs2696542	17	44351533	A	G	0.950313	downstream_gene_variant	ARL17B	14.03
rs2668692	17	44293020	rs565024979	17	43741627	A	AT	0.987397	intron_variant,non_coding_transcript_variant	RP11-105N13.4	13.89
rs2668692	17	44293020	rs62056778	17	43971604	C	G	0.987397	upstream_gene_variant	MAPT	13.88
rs2668692	17	44293020	rs62054846	17	43938634	A	G	0.987397	intron_variant,non_coding_transcript_variant	MAPT-AS1	13.82
rs7301677	12	115381147	rs7966951	12	115365211	A	G	0.91501	intergenic_variant	-	13.81
rs2668692	17	44293020	rs2732711	17	44350293	A	G	0.870011	downstream_gene_variant	ARL17B	13.79
rs2668692	17	44293020	rs62056880	17	43782304	T	C	0.987397	intron_variant,non_coding_transcript_variant	RP11-105N13.4	13.71
rs2668692	17	44293020	rs8073146	17	43893751	A	G	0.901289	intron_variant	CRHR1	13.7
rs2668692	17	44293020	rs2732649	17	44344810	T	G	0.969861	non_coding_transcript_exon_variant	RP11-259G18.1	13.58
rs6565060	16	82750051	rs6565060	16	82750051	A	G	1	intron_variant	CDH13	13.54
rs2668692	17	44293020	rs62062136	17	44116312	T	C	0.989915	intron_variant	KANSL1	13.4
rs2668692	17	44293020	rs548762783	17	44261753	T	C	0.992436	intron_variant	KANSL1	13.37
rs2668692	17	44293020	rs2458217	17	44353206	T	C	0.828344	intron_variant	ARL17B	13.34
rs11047449	12	24601818	rs4963759	12	24586390	A	T	0.858904	intron_variant,non_coding_transcript_variant	RP11-444D3.1	13.32
rs2668692	17	44293020	rs2668627	17	44353693	T	C	0.920097	intron_variant	ARL17B	13.31
rs2668692	17	44293020	rs74922289	17	43918524	A	G	0.987397	upstream_gene_variant	SPPL2C	13.3
rs2668692	17	44293020	rs576920154	17	44268697	A	C	0.821136	intron_variant	KANSL1	13.3
rs2668692	17	44293020	rs547291419	17	44229364	T	C	0.887555	intron_variant	KANSL1	13.19
rs2668692	17	44293020	rs12150683	17	43824848	A	G	0.886512	intron_variant,non_coding_transcript_variant	RP11-105N13.4	13.18
rs2668692	17	44293020	rs575054469	17	44107606	A	AT	0.974857	3_prime_UTR_variant	KANSL1	13.18
rs2668692	17	44293020	rs566672630	17	44248769	T	C	0.987432	missense_variant	KANSL1	13.14
rs2668692	17	44293020	rs551916351	17	44350217	A	G	0.830927	downstream_gene_variant	ARL17B	13.14
rs2668692	17	44293020	rs2469941	17	44349744	A	G	0.830927	downstream_gene_variant	RP11-259G18.1	13.04
rs2668692	17	44293020	rs559668878	17	43814370	A	AC	0.888596	intron_variant,non_coding_transcript_variant	RP11-105N13.4	12.99
rs2668692	17	44293020	rs8712	17	44101871	A	G	0.979839	3_prime_UTR_variant	MAPT	12.99
rs2668692	17	44293020	rs2262144	17	44350511	A	G	0.830927	downstream_gene_variant	ARL17B	12.91
rs11620392	13	98857363	rs11620392	13	98857363	A	C	1	intron_variant	FARP1	12.87
rs2668692	17	44293020	rs569948327	17	44347165	T	C	0.855194	downstream_gene_variant	RP11-259G18.1	12.81
rs2668692	17	44293020	rs548376955	17	44347109	A	G	0.828345	downstream_gene_variant	RP11-259G18.1	12.64
rs2668692	17	44293020	rs62062787	17	44024865	T	C	0.987397	intron_variant	MAPT	12.62
rs2668692	17	44293020	rs2532412	17	44295695	A	G	0.887555	upstream_gene_variant	Y_RNA	12.61
rs4426338	16	88528348	rs904787	16	88528511	T	C	0.826639	intron_variant	ZFPM1	12.59
rs2668692	17	44293020	rs56194509	17	43844559	T	G	0.987397	intron_variant,non_coding_transcript_variant	RP11-105N13.4	12.57
rs7301677	12	115381147	rs71092416	12	115346917	T	TA	0.81219	intergenic_variant	-	12.51
rs2668692	17	44293020	rs537509137	17	44327438	C	G	0.908898	intergenic_variant	-	12.51
rs2306636	2	179634936	rs16866497	2	179617370	T	C	0.876113	intron_variant	TTN	12.46
rs2668692	17	44293020	rs455028	17	43726574	T	C	0.987397	intergenic_variant	-	12.4
rs2668692	17	44293020	rs568873066	17	44352872	A	G	0.962497	intron_variant	ARL17B	12.39
rs2668692	17	44293020	rs66475798	17	44350296	A	ACC	0.821136	downstream_gene_variant	ARL17B	12.32
rs2668692	17	44293020	rs561631796	17	44351007	T	C	0.830927	downstream_gene_variant	ARL17B	12.32
rs12915508	15	58302036	rs71971290	15	58325501	G	GCTTT	0.847715	intron_variant	ALDH1A2	12.31
rs2668692	17	44293020	rs141650602	17	44338640	T	TATC	0.887288	upstream_gene_variant	RP11-259G18.3	12.27
rs12915508	15	58302036	rs1061278	15	58246029	T	C	0.855573	3_prime_UTR_variant	ALDH1A2	12.2
rs2668692	17	44293020	rs2732629	17	44289101	A	G	0.987432	downstream_gene_variant	Y_RNA	12.09
rs2668692	17	44293020	rs531804214	17	44343930	A	G	0.967746	upstream_gene_variant	RP11-259G18.1	12.08
rs2668692	17	44293020	rs112784142	17	44327958	C	G	0.889946	intergenic_variant	-	12.06
rs2668692	17	44293020	rs77301847	17	43810902	A	G	0.888596	intron_variant,non_coding_transcript_variant	RP11-293E1.1	12.02
rs10885011	10	112430578	rs10885010	10	112428429	A	T	0.825595	intron_variant	RBM20	12.01
rs2668692	17	44293020	rs62055559	17	43967138	T	G	0.982363	upstream_gene_variant	MAPT	11.98
rs2668692	17	44293020	rs2732705	17	44351929	T	G	0.967462	downstream_gene_variant	ARL17B	11.96
rs2668692	17	44293020	rs539073154	17	44264717	A	C	0.994955	intron_variant	KANSL1	11.83
rs2668692	17	44293020	rs140412994	17	44203855	C	CTCAA	0.987397	intron_variant	KANSL1	11.77
rs2668692	17	44293020	rs62055663	17	43753454	A	G	0.987397	intron_variant,non_coding_transcript_variant	RP11-105N13.4	11.75
rs2668692	17	44293020	rs549572472	17	44352621	A	G	0.962497	3_prime_UTR_variant	ARL17B	11.75
rs2668692	17	44293020	rs569675662	17	44288114	T	TA	0.992436	downstream_gene_variant	Y_RNA	11.73
rs2958149	12	57109792	rs4788	12	57106660	A	T	0.917752	synonymous_variant	NACA	11.68
rs2668692	17	44293020	rs566214080	17	44264943	T	C	0.994955	intron_variant	KANSL1	11.68
rs2668692	17	44293020	rs577664674	17	43897026	T	TGGAG	0.987397	intron_variant	CRHR1	11.67
rs2668692	17	44293020	rs557034628	17	44353262	T	C	0.904782	intron_variant	ARL17B	11.66
rs2668692	17	44293020	rs554959222	17	44344456	T	C	0.92066	non_coding_transcript_exon_variant	RP11-259G18.1	11.64
rs2668692	17	44293020	rs539665598	17	44350203	A	G	0.830927	downstream_gene_variant	ARL17B	11.63
rs56387110	2	213384654	rs10497975	2	213342137	T	C	0.902267	intron_variant	ERBB4	11.61
rs2668692	17	44293020	rs17689104	17	43782492	A	G	0.987397	intron_variant,non_coding_transcript_variant	RP11-105N13.4	11.61
rs2668692	17	44293020	rs564755460	17	44249621	A	G	0.994955	intron_variant	KANSL1	11.61
rs2668692	17	44293020	rs113093579	17	43934116	T	G	0.984879	intron_variant,non_coding_transcript_variant	MAPT-AS1	11.58
rs2668692	17	44293020	rs55888391	17	43938107	A	G	0.987397	intron_variant,non_coding_transcript_variant	MAPT-AS1	11.58
rs2668692	17	44293020	rs62056786	17	43975285	T	C	0.987397	intron_variant	MAPT	11.57
rs2668692	17	44293020	rs565427790	17	44344178	T	G	0.93728	upstream_gene_variant	RP11-259G18.1	11.54
rs2668692	17	44293020	rs546567549	17	44255784	A	G	0.818691	intron_variant	KANSL1	11.53
rs2668692	17	44293020	rs551924321	17	44364019	G	GA	0.945877	intron_variant	ARL17B	11.5
rs2668692	17	44293020	rs74573628	17	43982961	T	C	0.987397	intron_variant	MAPT	11.48
rs2668692	17	44293020	rs574836840	17	44286972	A	C	0.887555	intron_variant	KANSL1	11.47
rs2668692	17	44293020	rs537252437	17	43661959	T	C	0.818691	intergenic_variant	-	11.46
rs2668692	17	44293020	rs368303226	17	43798784	A	AGAG	0.9555	intron_variant,non_coding_transcript_variant	RP11-105N13.4	11.45
rs2668692	17	44293020	rs2316771	17	43945931	T	C	0.982356	intron_variant,non_coding_transcript_variant	MAPT-AS1	11.45
rs2668692	17	44293020	rs575638762	17	44255017	T	C	0.987406	intron_variant	KANSL1	11.44
rs2668692	17	44293020	rs533699804	17	44241664	T	C	0.989928	intron_variant	KANSL1	11.41
rs4140413	11	32459228	rs3809061	11	32459065	T	C	0.984357	upstream_gene_variant	WT1	11.4
rs2668692	17	44293020	rs75986348	17	43809328	A	G	0.888596	intron_variant,non_coding_transcript_variant	RP11-105N13.4	11.39
rs2668692	17	44293020	rs112570965	17	43801092	T	C	0.9555	intron_variant,non_coding_transcript_variant	RP11-105N13.4	11.37
rs2668692	17	44293020	rs17770343	17	43970154	T	C	0.987397	upstream_gene_variant	MAPT	11.37
rs2668692	17	44293020	rs2316782	17	44010040	A	G	0.984875	intron_variant	MAPT	11.33
rs12467581	2	54840552	rs12713260	2	54786491	T	C	0.8731	intron_variant	SPTBN1	11.32
rs2668692	17	44293020	rs2316765	17	43912454	T	C	0.987397	3_prime_UTR_variant	CRHR1	11.32
rs2668692	17	44293020	rs140012394	17	43671471	T	C	0.942094	downstream_gene_variant	AC225613.5	11.31
rs2668692	17	44293020	rs55947210	17	43808763	A	G	0.888596	intron_variant,non_coding_transcript_variant	RP11-105N13.4	11.28
rs2668692	17	44293020	rs1800547	17	44051846	A	G	0.977425	intron_variant	MAPT	11.24
rs6054183	20	6354161	rs6133306	20	6333294	T	G	0.812343	intergenic_variant	-	11.13
rs2668692	17	44293020	rs542352356	17	44197775	G	GCA	0.989915	intron_variant	KANSL1	11.12
rs2668692	17	44293020	rs572760195	17	44296251	T	C	0.992436	upstream_gene_variant	Y_RNA	11.07
rs2668692	17	44293020	rs150514510	17	44142231	T	TA	0.989915	intron_variant	KANSL1	11.06
rs2668692	17	44293020	rs76632685	17	43974477	A	T	0.984875	intron_variant	MAPT	11.01
rs2668692	17	44293020	rs528462017	17	44361007	T	G	0.914699	intron_variant	ARL17B	11
rs2668692	17	44293020	rs67539917	17	44344737	G	GGCTGGTGACCCT	0.830927	non_coding_transcript_exon_variant	RP11-259G18.1	10.99
rs2668692	17	44293020	rs571568457	17	44249096	A	C	0.821136	synonymous_variant	KANSL1	10.97
rs2668692	17	44293020	rs564688345	17	44254686	T	TAATGCACAGGAAAA	0.994955	intron_variant	KANSL1	10.97
rs2668692	17	44293020	rs77875796	17	44051612	A	G	0.977425	intron_variant	MAPT	10.96
rs2668692	17	44293020	rs241036	17	43731719	A	C	0.987397	intron_variant,non_coding_transcript_variant	RP11-105N13.4	10.89
rs2668692	17	44293020	rs557239232	17	44216158	T	C	0.992436	intron_variant	KANSL1	10.89
rs2668692	17	44293020	rs241032	17	43734145	T	C	0.977378	intron_variant,non_coding_transcript_variant	RP11-105N13.4	10.85
rs2668692	17	44293020	rs17576165	17	44159849	T	C	0.989915	synonymous_variant	KANSL1	10.8
rs2668692	17	44293020	rs17572248	17	44049867	A	G	0.977425	intron_variant	MAPT	10.78
rs2668692	17	44293020	rs574949827	17	44231827	T	C	0.892505	intron_variant	KANSL1	10.74
rs2668692	17	44293020	rs17571857	17	44035706	A	G	0.987397	intron_variant	MAPT	10.71
rs2595100	4	111556430	rs2595104	4	111553133	T	G	0.83529	intron_variant	PITX2	10.69
rs2668692	17	44293020	rs62073257	17	44412076	A	G	0.894847	intron_variant	LRRC37A	10.68
rs2668692	17	44293020	rs184745911	17	43698899	A	G	0.987397	intergenic_variant	-	10.65
rs2668692	17	44293020	rs541260793	17	44251230	T	C	0.994955	intron_variant	KANSL1	10.64
rs2668692	17	44293020	rs111413387	17	44344409	A	C	0.922902	non_coding_transcript_exon_variant	RP11-259G18.1	10.62
rs2668692	17	44293020	rs535416854	17	44350460	A	G	0.830927	downstream_gene_variant	ARL17B	10.61
rs2668692	17	44293020	rs536191887	17	43851209	A	AT	0.982364	intron_variant,non_coding_transcript_variant	RP11-105N13.4	10.6
rs62253672	3	55941781	rs62253672	3	55941781	T	C	1	intron_variant	ERC2	10.57
rs2668692	17	44293020	rs17575822	17	44144345	A	G	0.989915	intron_variant	KANSL1	10.56
rs2668692	17	44293020	rs533266694	17	43827156	G	GA	0.886512	intron_variant,non_coding_transcript_variant	RP11-105N13.4	10.53
rs2668692	17	44293020	rs62055539	17	43961044	A	G	0.987397	intron_variant,non_coding_transcript_variant	MAPT-AS1	10.52
rs2306636	2	179634936	rs2291308	2	179644160	T	C	0.90958	synonymous_variant	TTN	10.45
rs2668692	17	44293020	rs56280222	17	43803788	T	C	0.9555	intron_variant,non_coding_transcript_variant	RP11-105N13.4	10.44
rs2668692	17	44293020	rs62062321	17	44111109	A	G	0.987394	intron_variant	KANSL1	10.44
rs2668692	17	44293020	rs528139864	17	44276479	T	G	0.818691	downstream_gene_variant	KANSL1-AS1	10.43
rs2668692	17	44293020	rs2950694	17	44348298	A	G	0.828229	downstream_gene_variant	RP11-259G18.1	10.42
rs2668692	17	44293020	rs17652121	17	44073973	T	C	0.972509	synonymous_variant	MAPT	10.41
rs2668692	17	44293020	rs567807506	17	44149210	G	GA	0.989915	intron_variant	KANSL1	10.41
rs2668692	17	44293020	rs536475463	17	43775212	C	CCTT	0.987397	intron_variant,non_coding_transcript_variant	RP11-105N13.4	10.38
rs2668692	17	44293020	rs2732630	17	44289150	A	C	0.984947	downstream_gene_variant	Y_RNA	10.38
rs2668692	17	44293020	rs566629636	17	43912267	T	TG	0.982363	3_prime_UTR_variant	CRHR1	10.36
rs2668692	17	44293020	rs62641967	17	44047216	T	G	0.977425	intron_variant	MAPT	10.36
rs2668692	17	44293020	rs541171022	17	43966910	A	AAGG	0.984879	upstream_gene_variant	MAPT	10.33
rs2668692	17	44293020	rs62055464	17	43941858	T	G	0.987397	intron_variant,non_coding_transcript_variant	MAPT-AS1	10.32
rs2668692	17	44293020	rs570571928	17	44346039	A	G	0.870011	downstream_gene_variant	RP11-259G18.1	10.31
rs2668692	17	44293020	rs17689116	17	43782558	T	C	0.987397	intron_variant,non_coding_transcript_variant	RP11-105N13.4	10.29
rs2668692	17	44293020	rs16940665	17	43907896	T	C	0.987397	synonymous_variant	CRHR1	10.28
rs4140413	11	32459228	rs2301254	11	32457675	A	G	0.874793	upstream_gene_variant	WT1	10.27
rs2668692	17	44293020	rs74652075	17	44344926	A	G	0.830927	downstream_gene_variant	RP11-259G18.1	10.27
rs2668692	17	44293020	rs62056785	17	43975263	T	C	0.987397	intron_variant	MAPT	10.23
rs2668692	17	44293020	rs169201	17	44790203	A	G	0.884843	intron_variant	NSF	10.22
rs2668692	17	44293020	rs554529014	17	44081218	C	CT	0.982363	intron_variant	MAPT	10.21
rs2668692	17	44293020	rs531332855	17	44213547	A	AAAT	0.885081	intron_variant	KANSL1	10.19
rs2668692	17	44293020	rs62055540	17	43961142	T	C	0.987397	intron_variant,non_coding_transcript_variant	MAPT-AS1	10.18
rs2668692	17	44293020	rs548109274	17	44344222	C	G	0.867609	upstream_gene_variant	RP11-259G18.1	10.18
rs2668692	17	44293020	rs2732615	17	44364056	T	C	0.830927	intron_variant	ARL17B	10.16
rs2668692	17	44293020	rs17660865	17	44189408	T	C	0.989915	intron_variant	KANSL1	10.15
rs10076436	5	153871841	rs10076436	5	153871841	C	G	1	upstream_gene_variant	CTB-158E9.2	10.12
rs2668692	17	44293020	rs550631285	17	43803773	A	AG	0.9555	intron_variant,non_coding_transcript_variant	RP11-105N13.4	10.11
rs2668692	17	44293020	rs559790424	17	44267617	A	G	0.948999	intron_variant	KANSL1	10.11
rs2668692	17	44293020	rs573405751	17	43663780	C	G	0.882524	non_coding_transcript_exon_variant	DND1P1	10.1
rs2668692	17	44293020	rs570324382	17	44254494	T	C	0.977425	intron_variant	KANSL1	10.1
rs2668692	17	44293020	rs536204166	17	43849572	A	AT	0.950758	intron_variant,non_coding_transcript_variant	RP11-105N13.4	10.06
rs330930	8	9008908	rs330930	8	9008908	A	C	1	upstream_gene_variant	PPP1R3B	10.05
rs2668692	17	44293020	rs112305366	17	44337903	C	G	0.917267	non_coding_transcript_exon_variant	RP11-259G18.3	10.05
B. fQRSTa
Lead variant at locus			Analysed variant
rsID	CHR	POS	rsID	CHR	POS	EA	OA	R2	Consequence	Nearest transcript	CADD
rs72967533	6	118655020	rs10544781	6	118642268	A	ACT	0.929525	downstream_gene_variant	SLC35F1	16.16
rs7301677	12	115381147	rs7966951	12	115365211	A	G	0.91501	intergenic_variant	-	13.81
rs7301677	12	115381147	rs71092416	12	115346917	T	TA	0.81219	intergenic_variant	-	12.51
rs10885011	10	112430578	rs10885010	10	112428429	A	T	0.825595	intron_variant	RBM20	12.01

## Sheet: Data 9
Supplementary Data 9: Significant cis-eQTLs in cardiac and vascular tissues.
Chr: chromosome; Position: physical position of the lead variant (build 37), r2: linkage equilibrium r2 between the lead variant and eQTL variant(s); Gene(eQTL): gene/transcript from cis-eQTL results; Beta: Normalised effect size on gene expression at that the corresponding tissue; PP: posterior probability of a common causal variant (>0.75 was set as significance threshold) calculated using the …
A. spQRSTa
Lead variant rsID	Chr	Position	eQTL variant rsID	eQTL Position	R2	Tissue	Gene/Transcript (eQTL)	Beta	SE	Nominal P-value	PP
rs12563940	1	116309865	rs6659025	116301019	0.959003	Coronary artery	CASQ2	0.265298	0.0324862	6.38163e-14	0.644631
rs62137357	2	42147839	rs62137357	42147839	1	Heart Left Venticle	PKDCC	0.542495	0.0504645	3.5294e-23	0.951114
rs11928162	3	156827227	rs11928162	156827227	1	Heart Right atrial appendage	LINC00881	0.221304	0.0389282	3.08548e-08	0.960276
rs11153730	6	118667522	rs6911035	118653705	0.882591	Heart Left Venticle	RP11-632C17__A.1	0.226955	0.0601913	0.000194374	0.232987
rs7461129	8	125861374	rs35006907	125859817	0.953275	Heart Left Venticle	MTSS1	-0.717718	0.0476191	4.68018e-39	0.937854
rs7461129	8	125861374	rs35006907	125859817	0.953275	Heart Right atrial appendage	MTSS1	-0.283521	0.0496532	2.70173e-08	0.833618
rs7461129	8	125861374	rs34866937	125859850	0.828877	Heart Left Venticle	LINC00964	-0.351952	0.0451871	9.79611e-14	0.919249
rs11039324	11	47665686	rs10838724	47527052	0.807855	Heart Right atrial appendage	NUP160	0.139605	0.0358134	0.000119473	0.260609
rs11039324	11	47665686	rs10838724	47527052	0.807855	Aorta Artery	C1QTNF4	-0.461186	0.050278	6.03872e-18	0.797832
rs11039324	11	47665686	rs7124681	47529947	0.947604	Coronary artery	C1QTNF4	-0.306818	0.0635979	3.06736e-06	0.248697
rs11039324	11	47665686	rs12798028	47604639	0.959326	Heart Left Venticle	C1QTNF4	-0.365301	0.0429814	7.67295e-16	0.820715
rs2958149	12	57109792	rs941207	57023284	0.813777	Heart Right atrial appendage	BLOC1S1	0.131265	0.0361743	0.000334403	0.0100259
rs6565060	16	82750051	rs6565060	82750051	1	Heart Right atrial appendage	CDH13	-0.521044	0.0586045	5.63704e-17	0.986631
rs6565060	16	82750051	rs8046873	82751932	0.838371	Heart Left Venticle	CDH13	-0.535902	0.0430724	3.41064e-29	0.977676
rs2668692	17	44293020	rs3072094	43798348	0.854327	Heart Left Venticle	LRRC37A2	-1.03155	0.0514524	2.91476e-58	0.0594692
rs1153284	21	30683033	rs1153284	30683033	1	Heart Right atrial appendage	BACH1	0.166472	0.0322311	4.37453e-07	0.8622
rs35370296	22	24157537	rs35370296	24157537	1	Heart Left Venticle	SMARCB1	-0.485135	0.0399776	4.44208e-28	0.265652
rs35370296	22	24157537	rs35370296	24157537	1	Heart Right atrial appendage	SMARCB1	-0.48252	0.0434279	2.82918e-24	0.295793
rs35370296	22	24157537	rs35370296	24157537	1	Aorta Artery	SMARCB1	-0.498509	0.0386522	6.98132e-31	0.30939
B. fQRSTa
Lead variant rsID	Chr	Position	eQTL variant rsID	eQTL Position	R2	Tissue	Gene/Transcript (eQTL)	Beta	SE	Nominal P-value	PP
rs72967533	6	118655020	rs10544781	118642268	0.929525	Left ventricle	SSXP10	0.257412	0.0531779	2.02862e-06	4.28845e-06
rs72967533	6	118655020	rs6911035	118653705	0.942502	Left ventricle	RP11-632C17__A.1	0.226955	0.0601913	0.000194374	4.28845e-06
rs5030613	22	24176287	rs9612483	24176164	0.916979	Coronary artery	GNAZ	-0.41791	0.0868626	3.25116e-06	5.56387e-07

[truncated: 11 more sheets: Data 10, Data 11a, Data 11b, Data 12, Data 13, Data 14, Data 15, Data 16, Data 17, Data 18, Data 19]
